# Supplementary material for: ESCO2 Interacts with TRF1/2 and Facilitates Telomere Maintenance
Source: Int J Mol Sci. 2026 Mar 13;27(6):2635. doi: 10.3390/ijms27062635 (PMC13026759; doi:10.3390/ijms27062635)
Supplement: Supplementary file 1 [file ijms-27-02635-s001.zip › Supplemental Table S2.xlsx]

## Sheet: ESCO2
Accession	Description	Gene	MW [kDa]	#PSMs
Q56NI9	N-acetyltransferase ESCO2 OS=Homo sapiens OX=9606 GN=ESCO2 PE=1 SV=1 - [ESCO2_HUMAN]	ESCO2	68.3	566
P0DMV8	Heat shock 70 kDa protein 1A OS=Homo sapiens OX=9606 GN=HSPA1A PE=1 SV=1 - [HS71A_HUMAN]	HSPA1A	70	208
P61247	40S ribosomal protein S3a OS=Homo sapiens OX=9606 GN=RPS3A PE=1 SV=2 - [RS3A_HUMAN]	RPS3A	29.9	156
P23396	40S ribosomal protein S3 OS=Homo sapiens OX=9606 GN=RPS3 PE=1 SV=2 - [RS3_HUMAN]	RPS3	26.7	140
Q08211	ATP-dependent RNA helicase A OS=Homo sapiens OX=9606 GN=DHX9 PE=1 SV=4 - [DHX9_HUMAN]	DHX9	140.9	132
P11142	Heat shock cognate 71 kDa protein OS=Homo sapiens OX=9606 GN=HSPA8 PE=1 SV=1 - [HSP7C_HUMAN]	HSPA8	70.9	123
P12956	X-ray repair cross-complementing protein 6 OS=Homo sapiens OX=9606 GN=XRCC6 PE=1 SV=2 - [XRCC6_HUMAN]	XRCC6	69.8	120
P62701	40S ribosomal protein S4, X isoform OS=Homo sapiens OX=9606 GN=RPS4X PE=1 SV=2 - [RS4X_HUMAN]	RPS4X	29.6	119
Q00839	Heterogeneous nuclear ribonucleoprotein U OS=Homo sapiens OX=9606 GN=HNRNPU PE=1 SV=6 - [HNRPU_HUMAN]	HNRNPU	90.5	115
P15880	40S ribosomal protein S2 OS=Homo sapiens OX=9606 GN=RPS2 PE=1 SV=2 - [RS2_HUMAN]	RPS2	31.3	109
P52272	Heterogeneous nuclear ribonucleoprotein M OS=Homo sapiens OX=9606 GN=HNRNPM PE=1 SV=3 - [HNRPM_HUMAN]	HNRNPM	77.5	108
O43143	Pre-mRNA-splicing factor ATP-dependent RNA helicase DHX15 OS=Homo sapiens OX=9606 GN=DHX15 PE=1 SV=2 - [DHX15_HUMAN]	DHX15	90.9	100
Q9NR30	Nucleolar RNA helicase 2 OS=Homo sapiens OX=9606 GN=DDX21 PE=1 SV=5 - [DDX21_HUMAN]	DDX21	87.3	97
P18621	60S ribosomal protein L17 OS=Homo sapiens OX=9606 GN=RPL17 PE=1 SV=3 - [RL17_HUMAN]	RPL17	21.4	93
P62753	40S ribosomal protein S6 OS=Homo sapiens OX=9606 GN=RPS6 PE=1 SV=1 - [RS6_HUMAN]	RPS6	28.7	93
P36578	60S ribosomal protein L4 OS=Homo sapiens OX=9606 GN=RPL4 PE=1 SV=5 - [RL4_HUMAN]	RPL4	47.7	91
P51114	Fragile X mental retardation syndrome-related protein 1 OS=Homo sapiens OX=9606 GN=FXR1 PE=1 SV=3 - [FXR1_HUMAN]	FXR1	69.7	88
P13010	X-ray repair cross-complementing protein 5 OS=Homo sapiens OX=9606 GN=XRCC5 PE=1 SV=3 - [XRCC5_HUMAN]	XRCC5	82.7	86
Q9H6S0	3'-5' RNA helicase YTHDC2 OS=Homo sapiens OX=9606 GN=YTHDC2 PE=1 SV=2 - [YTDC2_HUMAN]	YTHDC2	160.1	84
O14654	Insulin receptor substrate 4 OS=Homo sapiens OX=9606 GN=IRS4 PE=1 SV=1 - [IRS4_HUMAN]	IRS4	133.7	84
P07437	Tubulin beta chain OS=Homo sapiens OX=9606 GN=TUBB PE=1 SV=2 - [TBB5_HUMAN]	TUBB	49.6	82
P17844	Probable ATP-dependent RNA helicase DDX5 OS=Homo sapiens OX=9606 GN=DDX5 PE=1 SV=1 - [DDX5_HUMAN]	DDX5	69.1	82
Q7L2E3	Putative ATP-dependent RNA helicase DHX30 OS=Homo sapiens OX=9606 GN=DHX30 PE=1 SV=1 - [DHX30_HUMAN]	DHX30	133.9	79
P68371	Tubulin beta-4B chain OS=Homo sapiens OX=9606 GN=TUBB4B PE=1 SV=1 - [TBB4B_HUMAN]	TUBB4B	49.8	78
P39023	60S ribosomal protein L3 OS=Homo sapiens OX=9606 GN=RPL3 PE=1 SV=2 - [RL3_HUMAN]	RPL3	46.1	78
Q12789	General transcription factor 3C polypeptide 1 OS=Homo sapiens OX=9606 GN=GTF3C1 PE=1 SV=4 - [TF3C1_HUMAN]	GTF3C1	238.7	78
P46781	40S ribosomal protein S9 OS=Homo sapiens OX=9606 GN=RPS9 PE=1 SV=3 - [RS9_HUMAN]	RPS9	22.6	77
O00571	ATP-dependent RNA helicase DDX3X OS=Homo sapiens OX=9606 GN=DDX3X PE=1 SV=3 - [DDX3X_HUMAN]	DDX3X	73.2	77
Q92841	Probable ATP-dependent RNA helicase DDX17 OS=Homo sapiens OX=9606 GN=DDX17 PE=1 SV=2 - [DDX17_HUMAN]	DDX17	80.2	77
Q9BVA1	Tubulin beta-2B chain OS=Homo sapiens OX=9606 GN=TUBB2B PE=1 SV=1 - [TBB2B_HUMAN]	TUBB2B	49.9	74
Q13885	Tubulin beta-2A chain OS=Homo sapiens OX=9606 GN=TUBB2A PE=1 SV=1 - [TBB2A_HUMAN]	TUBB2A	49.9	74
Q14974	Importin subunit beta-1 OS=Homo sapiens OX=9606 GN=KPNB1 PE=1 SV=2 - [IMB1_HUMAN]	KPNB1	97.1	74
P27635	60S ribosomal protein L10 OS=Homo sapiens OX=9606 GN=RPL10 PE=1 SV=4 - [RL10_HUMAN]	RPL10	24.6	73
P34931	Heat shock 70 kDa protein 1-like OS=Homo sapiens OX=9606 GN=HSPA1L PE=1 SV=2 - [HS71L_HUMAN]	HSPA1L	70.3	72
Q6P158	Putative ATP-dependent RNA helicase DHX57 OS=Homo sapiens OX=9606 GN=DHX57 PE=1 SV=2 - [DHX57_HUMAN]	DHX57	155.5	70
P06748	Nucleophosmin OS=Homo sapiens OX=9606 GN=NPM1 PE=1 SV=2 - [NPM_HUMAN]	NPM1	32.6	67
O60506	Heterogeneous nuclear ribonucleoprotein Q OS=Homo sapiens OX=9606 GN=SYNCRIP PE=1 SV=2 - [HNRPQ_HUMAN]	SYNCRIP	69.6	66
Q9BQG0	Myb-binding protein 1A OS=Homo sapiens OX=9606 GN=MYBBP1A PE=1 SV=2 - [MBB1A_HUMAN]	MYBBP1A	148.8	65
Q12906	Interleukin enhancer-binding factor 3 OS=Homo sapiens OX=9606 GN=ILF3 PE=1 SV=3 - [ILF3_HUMAN]	ILF3	95.3	65
Q71U36	Tubulin alpha-1A chain OS=Homo sapiens OX=9606 GN=TUBA1A PE=1 SV=1 - [TBA1A_HUMAN]	TUBA1A	50.1	63
P68363	Tubulin alpha-1B chain OS=Homo sapiens OX=9606 GN=TUBA1B PE=1 SV=1 - [TBA1B_HUMAN]	TUBA1B	50.1	63
P11021	Endoplasmic reticulum chaperone BiP OS=Homo sapiens OX=9606 GN=HSPA5 PE=1 SV=2 - [BIP_HUMAN]	HSPA5	72.3	61
P62241	40S ribosomal protein S8 OS=Homo sapiens OX=9606 GN=RPS8 PE=1 SV=2 - [RS8_HUMAN]	RPS8	24.2	61
P05141	ADP/ATP translocase 2 OS=Homo sapiens OX=9606 GN=SLC25A5 PE=1 SV=7 - [ADT2_HUMAN]	SLC25A5	32.8	60
P19338	Nucleolin OS=Homo sapiens OX=9606 GN=NCL PE=1 SV=3 - [NUCL_HUMAN]	NCL	76.6	60
Q8N3C0	Activating signal cointegrator 1 complex subunit 3 OS=Homo sapiens OX=9606 GN=ASCC3 PE=1 SV=3 - [ASCC3_HUMAN]	ASCC3	251.3	60
Q9UII4	E3 ISG15--protein ligase HERC5 OS=Homo sapiens OX=9606 GN=HERC5 PE=1 SV=2 - [HERC5_HUMAN]	HERC5	116.8	60
Q7Z2W4	Zinc finger CCCH-type antiviral protein 1 OS=Homo sapiens OX=9606 GN=ZC3HAV1 PE=1 SV=3 - [ZCCHV_HUMAN]	ZC3HAV1	101.4	58
Q16531	DNA damage-binding protein 1 OS=Homo sapiens OX=9606 GN=DDB1 PE=1 SV=1 - [DDB1_HUMAN]	DDB1	126.9	57
O43390	Heterogeneous nuclear ribonucleoprotein R OS=Homo sapiens OX=9606 GN=HNRNPR PE=1 SV=1 - [HNRPR_HUMAN]	HNRNPR	70.9	57
P04350	Tubulin beta-4A chain OS=Homo sapiens OX=9606 GN=TUBB4A PE=1 SV=2 - [TBB4A_HUMAN]	TUBB4A	49.6	55
Q9NVI7	ATPase family AAA domain-containing protein 3A OS=Homo sapiens OX=9606 GN=ATAD3A PE=1 SV=2 - [ATD3A_HUMAN]	ATAD3A	71.3	55
P46777	60S ribosomal protein L5 OS=Homo sapiens OX=9606 GN=RPL5 PE=1 SV=3 - [RL5_HUMAN]	RPL5	34.3	54
P62829	60S ribosomal protein L23 OS=Homo sapiens OX=9606 GN=RPL23 PE=1 SV=1 - [RL23_HUMAN]	RPL23	14.9	52
Q9NZI8	Insulin-like growth factor 2 mRNA-binding protein 1 OS=Homo sapiens OX=9606 GN=IGF2BP1 PE=1 SV=2 - [IF2B1_HUMAN]	IGF2BP1	63.4	52
P26373	60S ribosomal protein L13 OS=Homo sapiens OX=9606 GN=RPL13 PE=1 SV=4 - [RL13_HUMAN]	RPL13	24.2	51
P62249	40S ribosomal protein S16 OS=Homo sapiens OX=9606 GN=RPS16 PE=1 SV=2 - [RS16_HUMAN]	RPS16	16.4	51
P22090	40S ribosomal protein S4, Y isoform 1 OS=Homo sapiens OX=9606 GN=RPS4Y1 PE=1 SV=2 - [RS4Y1_HUMAN]	RPS4Y1	29.4	51
Q02878	60S ribosomal protein L6 OS=Homo sapiens OX=9606 GN=RPL6 PE=1 SV=3 - [RL6_HUMAN]	RPL6	32.7	50
Q5T9A4	ATPase family AAA domain-containing protein 3B OS=Homo sapiens OX=9606 GN=ATAD3B PE=1 SV=1 - [ATD3B_HUMAN]	ATAD3B	72.5	50
P62841	40S ribosomal protein S15 OS=Homo sapiens OX=9606 GN=RPS15 PE=1 SV=2 - [RS15_HUMAN]	RPS15	17	49
P82650	28S ribosomal protein S22, mitochondrial OS=Homo sapiens OX=9606 GN=MRPS22 PE=1 SV=1 - [RT22_HUMAN]	MRPS22	41.3	49
P18124	60S ribosomal protein L7 OS=Homo sapiens OX=9606 GN=RPL7 PE=1 SV=1 - [RL7_HUMAN]	RPL7	29.2	48
P62277	40S ribosomal protein S13 OS=Homo sapiens OX=9606 GN=RPS13 PE=1 SV=2 - [RS13_HUMAN]	RPS13	17.2	48
P62750	60S ribosomal protein L23a OS=Homo sapiens OX=9606 GN=RPL23A PE=1 SV=1 - [RL23A_HUMAN]	RPL23A	17.7	47
P12236	ADP/ATP translocase 3 OS=Homo sapiens OX=9606 GN=SLC25A6 PE=1 SV=4 - [ADT3_HUMAN]	SLC25A6	32.8	47
P98164	Low-density lipoprotein receptor-related protein 2 OS=Homo sapiens OX=9606 GN=LRP2 PE=1 SV=3 - [LRP2_HUMAN]	LRP2	521.6	46
P40429	60S ribosomal protein L13a OS=Homo sapiens OX=9606 GN=RPL13A PE=1 SV=2 - [RL13A_HUMAN]	RPL13A	23.6	45
P11182	Lipoamide acyltransferase component of branched-chain alpha-keto acid dehydrogenase complex, mitochondrial OS=Homo sapiens OX=9606 GN=DBT PE=1 SV=3 - [ODB2_HUMAN]	DBT	53.5	45
Q6P2Q9	Pre-mRNA-processing-splicing factor 8 OS=Homo sapiens OX=9606 GN=PRPF8 PE=1 SV=2 - [PRP8_HUMAN]	PRPF8	273.4	44
Q13263	Transcription intermediary factor 1-beta OS=Homo sapiens OX=9606 GN=TRIM28 PE=1 SV=5 - [TIF1B_HUMAN]	TRIM28	88.5	44
P62424	60S ribosomal protein L7a OS=Homo sapiens OX=9606 GN=RPL7A PE=1 SV=2 - [RL7A_HUMAN]	RPL7A	30	43
P54652	Heat shock-related 70 kDa protein 2 OS=Homo sapiens OX=9606 GN=HSPA2 PE=1 SV=1 - [HSP72_HUMAN]	HSPA2	70	43
Q92499	ATP-dependent RNA helicase DDX1 OS=Homo sapiens OX=9606 GN=DDX1 PE=1 SV=2 - [DDX1_HUMAN]	DDX1	82.4	43
Q12905	Interleukin enhancer-binding factor 2 OS=Homo sapiens OX=9606 GN=ILF2 PE=1 SV=2 - [ILF2_HUMAN]	ILF2	43	43
P61254	60S ribosomal protein L26 OS=Homo sapiens OX=9606 GN=RPL26 PE=1 SV=1 - [RL26_HUMAN]	RPL26	17.2	43
Q9BVP2	Guanine nucleotide-binding protein-like 3 OS=Homo sapiens OX=9606 GN=GNL3 PE=1 SV=2 - [GNL3_HUMAN]	GNL3	62	43
Q5JTH9	RRP12-like protein OS=Homo sapiens OX=9606 GN=RRP12 PE=1 SV=2 - [RRP12_HUMAN]	RRP12	143.6	43
Q99459	Cell division cycle 5-like protein OS=Homo sapiens OX=9606 GN=CDC5L PE=1 SV=2 - [CDC5L_HUMAN]	CDC5L	92.2	42
P62269	40S ribosomal protein S18 OS=Homo sapiens OX=9606 GN=RPS18 PE=1 SV=3 - [RS18_HUMAN]	RPS18	17.7	42
O75643	U5 small nuclear ribonucleoprotein 200 kDa helicase OS=Homo sapiens OX=9606 GN=SNRNP200 PE=1 SV=2 - [U520_HUMAN]	SNRNP200	244.4	42
P51398	28S ribosomal protein S29, mitochondrial OS=Homo sapiens OX=9606 GN=DAP3 PE=1 SV=1 - [RT29_HUMAN]	DAP3	45.5	42
P62263	40S ribosomal protein S14 OS=Homo sapiens OX=9606 GN=RPS14 PE=1 SV=3 - [RS14_HUMAN]	RPS14	16.3	42
P51116	Fragile X mental retardation syndrome-related protein 2 OS=Homo sapiens OX=9606 GN=FXR2 PE=1 SV=2 - [FXR2_HUMAN]	FXR2	74.2	42
P67809	Nuclease-sensitive element-binding protein 1 OS=Homo sapiens OX=9606 GN=YBX1 PE=1 SV=3 - [YBOX1_HUMAN]	YBX1	35.9	41
Q96EY7	Pentatricopeptide repeat domain-containing protein 3, mitochondrial OS=Homo sapiens OX=9606 GN=PTCD3 PE=1 SV=3 - [PTCD3_HUMAN]	PTCD3	78.5	41
Q9UNX3	60S ribosomal protein L26-like 1 OS=Homo sapiens OX=9606 GN=RPL26L1 PE=1 SV=1 - [RL26L_HUMAN]	RPL26L1	17.2	41
O95793	Double-stranded RNA-binding protein Staufen homolog 1 OS=Homo sapiens OX=9606 GN=STAU1 PE=1 SV=2 - [STAU1_HUMAN]	STAU1	63.1	41
Q2NL82	Pre-rRNA-processing protein TSR1 homolog OS=Homo sapiens OX=9606 GN=TSR1 PE=1 SV=1 - [TSR1_HUMAN]	TSR1	91.8	41
P62917	60S ribosomal protein L8 OS=Homo sapiens OX=9606 GN=RPL8 PE=1 SV=2 - [RL8_HUMAN]	RPL8	28	40
Q9H2U1	ATP-dependent RNA helicase DHX36 OS=Homo sapiens OX=9606 GN=DHX36 PE=1 SV=2 - [DHX36_HUMAN]	DHX36	114.7	40
Q14683	Structural maintenance of chromosomes protein 1A OS=Homo sapiens OX=9606 GN=SMC1A PE=1 SV=2 - [SMC1A_HUMAN]	SMC1A	143.1	40
P16989	Y-box-binding protein 3 OS=Homo sapiens OX=9606 GN=YBX3 PE=1 SV=4 - [YBOX3_HUMAN]	YBX3	40.1	40
Q96GA3	Protein LTV1 homolog OS=Homo sapiens OX=9606 GN=LTV1 PE=1 SV=1 - [LTV1_HUMAN]	LTV1	54.8	40
Q9BUF5	Tubulin beta-6 chain OS=Homo sapiens OX=9606 GN=TUBB6 PE=1 SV=1 - [TBB6_HUMAN]	TUBB6	49.8	39
P31943	Heterogeneous nuclear ribonucleoprotein H OS=Homo sapiens OX=9606 GN=HNRNPH1 PE=1 SV=4 - [HNRH1_HUMAN]	HNRNPH1	49.2	39
P09874	Poly [ADP-ribose] polymerase 1 OS=Homo sapiens OX=9606 GN=PARP1 PE=1 SV=4 - [PARP1_HUMAN]	PARP1	113	39
O00411	DNA-directed RNA polymerase, mitochondrial OS=Homo sapiens OX=9606 GN=POLRMT PE=1 SV=2 - [RPOM_HUMAN]	POLRMT	138.5	39
Q6PKG0	La-related protein 1 OS=Homo sapiens OX=9606 GN=LARP1 PE=1 SV=2 - [LARP1_HUMAN]	LARP1	123.4	39
Q5SSJ5	Heterochromatin protein 1-binding protein 3 OS=Homo sapiens OX=9606 GN=HP1BP3 PE=1 SV=1 - [HP1B3_HUMAN]	HP1BP3	61.2	39
Q06787	Synaptic functional regulator FMR1 OS=Homo sapiens OX=9606 GN=FMR1 PE=1 SV=1 - [FMR1_HUMAN]	FMR1	71.1	39
Q07065	Cytoskeleton-associated protein 4 OS=Homo sapiens OX=9606 GN=CKAP4 PE=1 SV=2 - [CKAP4_HUMAN]	CKAP4	66	38
O75534	Cold shock domain-containing protein E1 OS=Homo sapiens OX=9606 GN=CSDE1 PE=1 SV=2 - [CSDE1_HUMAN]	CSDE1	88.8	38
Q13895	Bystin OS=Homo sapiens OX=9606 GN=BYSL PE=1 SV=3 - [BYST_HUMAN]	BYSL	49.6	38
Q3ZCM7	Tubulin beta-8 chain OS=Homo sapiens OX=9606 GN=TUBB8 PE=1 SV=2 - [TBB8_HUMAN]	TUBB8	49.7	37
Q14690	Protein RRP5 homolog OS=Homo sapiens OX=9606 GN=PDCD11 PE=1 SV=3 - [RRP5_HUMAN]	PDCD11	208.6	37
Q9GZR7	ATP-dependent RNA helicase DDX24 OS=Homo sapiens OX=9606 GN=DDX24 PE=1 SV=1 - [DDX24_HUMAN]	DDX24	96.3	37
P82933	28S ribosomal protein S9, mitochondrial OS=Homo sapiens OX=9606 GN=MRPS9 PE=1 SV=2 - [RT09_HUMAN]	MRPS9	45.8	37
P16403	Histone H1.2 OS=Homo sapiens OX=9606 GN=HIST1H1C PE=1 SV=2 - [H12_HUMAN]	HIST1H1C	21.4	36
P62280	40S ribosomal protein S11 OS=Homo sapiens OX=9606 GN=RPS11 PE=1 SV=3 - [RS11_HUMAN]	RPS11	18.4	36
P11387	DNA topoisomerase 1 OS=Homo sapiens OX=9606 GN=TOP1 PE=1 SV=2 - [TOP1_HUMAN]	TOP1	90.7	36
O15226	NF-kappa-B-repressing factor OS=Homo sapiens OX=9606 GN=NKRF PE=1 SV=2 - [NKRF_HUMAN]	NKRF	77.6	36
Q9UQE7	Structural maintenance of chromosomes protein 3 OS=Homo sapiens OX=9606 GN=SMC3 PE=1 SV=2 - [SMC3_HUMAN]	SMC3	141.5	36
Q9Y2R9	28S ribosomal protein S7, mitochondrial OS=Homo sapiens OX=9606 GN=MRPS7 PE=1 SV=2 - [RT07_HUMAN]	MRPS7	28.1	36
P82930	28S ribosomal protein S34, mitochondrial OS=Homo sapiens OX=9606 GN=MRPS34 PE=1 SV=2 - [RT34_HUMAN]	MRPS34	25.6	36
P62244	40S ribosomal protein S15a OS=Homo sapiens OX=9606 GN=RPS15A PE=1 SV=2 - [RS15A_HUMAN]	RPS15A	14.8	35
Q07955	Serine/arginine-rich splicing factor 1 OS=Homo sapiens OX=9606 GN=SRSF1 PE=1 SV=2 - [SRSF1_HUMAN]	SRSF1	27.7	35
P16402	Histone H1.3 OS=Homo sapiens OX=9606 GN=HIST1H1D PE=1 SV=2 - [H13_HUMAN]	HIST1H1D	22.3	35
Q8N5C6	S1 RNA-binding domain-containing protein 1 OS=Homo sapiens OX=9606 GN=SRBD1 PE=1 SV=2 - [SRBD1_HUMAN]	SRBD1	111.7	35
P05388	60S acidic ribosomal protein P0 OS=Homo sapiens OX=9606 GN=RPLP0 PE=1 SV=1 - [RLA0_HUMAN]	RPLP0	34.3	34
P12235	ADP/ATP translocase 1 OS=Homo sapiens OX=9606 GN=SLC25A4 PE=1 SV=4 - [ADT1_HUMAN]	SLC25A4	33	34
Q8TDD1	ATP-dependent RNA helicase DDX54 OS=Homo sapiens OX=9606 GN=DDX54 PE=1 SV=2 - [DDX54_HUMAN]	DDX54	98.5	34
Q8IY37	Probable ATP-dependent RNA helicase DHX37 OS=Homo sapiens OX=9606 GN=DHX37 PE=1 SV=1 - [DHX37_HUMAN]	DHX37	129.5	34
Q9UMS4	Pre-mRNA-processing factor 19 OS=Homo sapiens OX=9606 GN=PRPF19 PE=1 SV=1 - [PRP19_HUMAN]	PRPF19	55.1	33
P83731	60S ribosomal protein L24 OS=Homo sapiens OX=9606 GN=RPL24 PE=1 SV=1 - [RL24_HUMAN]	RPL24	17.8	33
Q9NY93	Probable ATP-dependent RNA helicase DDX56 OS=Homo sapiens OX=9606 GN=DDX56 PE=1 SV=1 - [DDX56_HUMAN]	DDX56	61.6	33
Q00341	Vigilin OS=Homo sapiens OX=9606 GN=HDLBP PE=1 SV=2 - [VIGLN_HUMAN]	HDLBP	141.4	33
Q9HBE1	POZ-, AT hook-, and zinc finger-containing protein 1 OS=Homo sapiens OX=9606 GN=PATZ1 PE=1 SV=1 - [PATZ1_HUMAN]	PATZ1	74	33
P62081	40S ribosomal protein S7 OS=Homo sapiens OX=9606 GN=RPS7 PE=1 SV=1 - [RS7_HUMAN]	RPS7	22.1	32
P62847	40S ribosomal protein S24 OS=Homo sapiens OX=9606 GN=RPS24 PE=1 SV=1 - [RS24_HUMAN]	RPS24	15.4	32
Q9HCE1	Putative helicase MOV-10 OS=Homo sapiens OX=9606 GN=MOV10 PE=1 SV=2 - [MOV10_HUMAN]	MOV10	113.6	32
Q9Y5Q8	General transcription factor 3C polypeptide 5 OS=Homo sapiens OX=9606 GN=GTF3C5 PE=1 SV=2 - [TF3C5_HUMAN]	GTF3C5	59.5	32
Q9BVJ6	U3 small nucleolar RNA-associated protein 14 homolog A OS=Homo sapiens OX=9606 GN=UTP14A PE=1 SV=1 - [UT14A_HUMAN]	UTP14A	87.9	32
P62906	60S ribosomal protein L10a OS=Homo sapiens OX=9606 GN=RPL10A PE=1 SV=2 - [RL10A_HUMAN]	RPL10A	24.8	31
Q07020	60S ribosomal protein L18 OS=Homo sapiens OX=9606 GN=RPL18 PE=1 SV=2 - [RL18_HUMAN]	RPL18	21.6	31
Q93008	Probable ubiquitin carboxyl-terminal hydrolase FAF-X OS=Homo sapiens OX=9606 GN=USP9X PE=1 SV=3 - [USP9X_HUMAN]	USP9X	292.1	31
P84098	60S ribosomal protein L19 OS=Homo sapiens OX=9606 GN=RPL19 PE=1 SV=1 - [RL19_HUMAN]	RPL19	23.5	31
P10412	Histone H1.4 OS=Homo sapiens OX=9606 GN=HIST1H1E PE=1 SV=2 - [H14_HUMAN]	HIST1H1E	21.9	31
P11940	Polyadenylate-binding protein 1 OS=Homo sapiens OX=9606 GN=PABPC1 PE=1 SV=2 - [PABP1_HUMAN]	PABPC1	70.6	31
P26368	Splicing factor U2AF 65 kDa subunit OS=Homo sapiens OX=9606 GN=U2AF2 PE=1 SV=4 - [U2AF2_HUMAN]	U2AF2	53.5	31
Q92552	28S ribosomal protein S27, mitochondrial OS=Homo sapiens OX=9606 GN=MRPS27 PE=1 SV=3 - [RT27_HUMAN]	MRPS27	47.6	31
P49792	E3 SUMO-protein ligase RanBP2 OS=Homo sapiens OX=9606 GN=RANBP2 PE=1 SV=2 - [RBP2_HUMAN]	RANBP2	358	31
P10809	60 kDa heat shock protein, mitochondrial OS=Homo sapiens OX=9606 GN=HSPD1 PE=1 SV=2 - [CH60_HUMAN]	HSPD1	61	30
P31689	DnaJ homolog subfamily A member 1 OS=Homo sapiens OX=9606 GN=DNAJA1 PE=1 SV=2 - [DNJA1_HUMAN]	DNAJA1	44.8	30
Q9Y3I0	tRNA-splicing ligase RtcB homolog OS=Homo sapiens OX=9606 GN=RTCB PE=1 SV=1 - [RTCB_HUMAN]	RTCB	55.2	30
Q9BZE4	Nucleolar GTP-binding protein 1 OS=Homo sapiens OX=9606 GN=GTPBP4 PE=1 SV=3 - [NOG1_HUMAN]	GTPBP4	73.9	30
Q9H0D6	5'-3' exoribonuclease 2 OS=Homo sapiens OX=9606 GN=XRN2 PE=1 SV=1 - [XRN2_HUMAN]	XRN2	108.5	30
P42285	Exosome RNA helicase MTR4 OS=Homo sapiens OX=9606 GN=MTREX PE=1 SV=3 - [MTREX_HUMAN]	MTREX	117.7	30
Q15029	116 kDa U5 small nuclear ribonucleoprotein component OS=Homo sapiens OX=9606 GN=EFTUD2 PE=1 SV=1 - [U5S1_HUMAN]	EFTUD2	109.4	30
Q14498	RNA-binding protein 39 OS=Homo sapiens OX=9606 GN=RBM39 PE=1 SV=2 - [RBM39_HUMAN]	RBM39	59.3	30
Q9Y399	28S ribosomal protein S2, mitochondrial OS=Homo sapiens OX=9606 GN=MRPS2 PE=1 SV=1 - [RT02_HUMAN]	MRPS2	33.2	30
Q9Y4B6	DDB1- and CUL4-associated factor 1 OS=Homo sapiens OX=9606 GN=DCAF1 PE=1 SV=3 - [DCAF1_HUMAN]	DCAF1	168.9	30
Q5SW79	Centrosomal protein of 170 kDa OS=Homo sapiens OX=9606 GN=CEP170 PE=1 SV=1 - [CE170_HUMAN]	CEP170	175.2	30
P10244	Myb-related protein B OS=Homo sapiens OX=9606 GN=MYBL2 PE=1 SV=1 - [MYBB_HUMAN]	MYBL2	78.7	29
Q9H0A0	RNA cytidine acetyltransferase OS=Homo sapiens OX=9606 GN=NAT10 PE=1 SV=2 - [NAT10_HUMAN]	NAT10	115.7	29
P32969	60S ribosomal protein L9 OS=Homo sapiens OX=9606 GN=RPL9 PE=1 SV=1 - [RL9_HUMAN]	RPL9	21.8	29
Q96S55	ATPase WRNIP1 OS=Homo sapiens OX=9606 GN=WRNIP1 PE=1 SV=2 - [WRIP1_HUMAN]	WRNIP1	72.1	29
Q9NTJ3	Structural maintenance of chromosomes protein 4 OS=Homo sapiens OX=9606 GN=SMC4 PE=1 SV=2 - [SMC4_HUMAN]	SMC4	147.1	29
O15355	Protein phosphatase 1G OS=Homo sapiens OX=9606 GN=PPM1G PE=1 SV=1 - [PPM1G_HUMAN]	PPM1G	59.2	29
Q13823	Nucleolar GTP-binding protein 2 OS=Homo sapiens OX=9606 GN=GNL2 PE=1 SV=1 - [NOG2_HUMAN]	GNL2	83.6	29
O95782	AP-2 complex subunit alpha-1 OS=Homo sapiens OX=9606 GN=AP2A1 PE=1 SV=3 - [AP2A1_HUMAN]	AP2A1	107.5	29
Q8NHQ9	ATP-dependent RNA helicase DDX55 OS=Homo sapiens OX=9606 GN=DDX55 PE=1 SV=3 - [DDX55_HUMAN]	DDX55	68.5	29
Q96EB6	NAD-dependent protein deacetylase sirtuin-1 OS=Homo sapiens OX=9606 GN=SIRT1 PE=1 SV=2 - [SIR1_HUMAN]	SIRT1	81.6	29
Q93009	Ubiquitin carboxyl-terminal hydrolase 7 OS=Homo sapiens OX=9606 GN=USP7 PE=1 SV=2 - [UBP7_HUMAN]	USP7	128.2	28
O76021	Ribosomal L1 domain-containing protein 1 OS=Homo sapiens OX=9606 GN=RSL1D1 PE=1 SV=3 - [RL1D1_HUMAN]	RSL1D1	54.9	28
P61353	60S ribosomal protein L27 OS=Homo sapiens OX=9606 GN=RPL27 PE=1 SV=2 - [RL27_HUMAN]	RPL27	15.8	28
P52597	Heterogeneous nuclear ribonucleoprotein F OS=Homo sapiens OX=9606 GN=HNRNPF PE=1 SV=3 - [HNRPF_HUMAN]	HNRNPF	45.6	28
Q9P258	Protein RCC2 OS=Homo sapiens OX=9606 GN=RCC2 PE=1 SV=2 - [RCC2_HUMAN]	RCC2	56	28
Q13435	Splicing factor 3B subunit 2 OS=Homo sapiens OX=9606 GN=SF3B2 PE=1 SV=2 - [SF3B2_HUMAN]	SF3B2	100.2	28
Q96SB4	SRSF protein kinase 1 OS=Homo sapiens OX=9606 GN=SRPK1 PE=1 SV=2 - [SRPK1_HUMAN]	SRPK1	74.3	28
P55209	Nucleosome assembly protein 1-like 1 OS=Homo sapiens OX=9606 GN=NAP1L1 PE=1 SV=1 - [NP1L1_HUMAN]	NAP1L1	45.3	28
P63010	AP-2 complex subunit beta OS=Homo sapiens OX=9606 GN=AP2B1 PE=1 SV=1 - [AP2B1_HUMAN]	AP2B1	104.5	28
Q9UG63	ATP-binding cassette sub-family F member 2 OS=Homo sapiens OX=9606 GN=ABCF2 PE=1 SV=2 - [ABCF2_HUMAN]	ABCF2	71.2	28
O75147	Obscurin-like protein 1 OS=Homo sapiens OX=9606 GN=OBSL1 PE=1 SV=4 - [OBSL1_HUMAN]	OBSL1	206.8	28
O14715	RANBP2-like and GRIP domain-containing protein 8 OS=Homo sapiens OX=9606 GN=RGPD8 PE=1 SV=2 - [RGPD8_HUMAN]	RGPD8	198.9	28
P78527	DNA-dependent protein kinase catalytic subunit OS=Homo sapiens OX=9606 GN=PRKDC PE=1 SV=3 - [PRKDC_HUMAN]	PRKDC	468.8	27
P08238	Heat shock protein HSP 90-beta OS=Homo sapiens OX=9606 GN=HSP90AB1 PE=1 SV=4 - [HS90B_HUMAN]	HSP90AB1	83.2	27
P49411	Elongation factor Tu, mitochondrial OS=Homo sapiens OX=9606 GN=TUFM PE=1 SV=2 - [EFTU_HUMAN]	TUFM	49.5	27
O95347	Structural maintenance of chromosomes protein 2 OS=Homo sapiens OX=9606 GN=SMC2 PE=1 SV=2 - [SMC2_HUMAN]	SMC2	135.6	27
Q92665	28S ribosomal protein S31, mitochondrial OS=Homo sapiens OX=9606 GN=MRPS31 PE=1 SV=3 - [RT31_HUMAN]	MRPS31	45.3	27
O75122	CLIP-associating protein 2 OS=Homo sapiens OX=9606 GN=CLASP2 PE=1 SV=2 - [CLAP2_HUMAN]	CLASP2	141	27
Q9UDY2	Tight junction protein ZO-2 OS=Homo sapiens OX=9606 GN=TJP2 PE=1 SV=2 - [ZO2_HUMAN]	TJP2	133.9	27
O00629	Importin subunit alpha-3 OS=Homo sapiens OX=9606 GN=KPNA4 PE=1 SV=1 - [IMA3_HUMAN]	KPNA4	57.9	27
P07900	Heat shock protein HSP 90-alpha OS=Homo sapiens OX=9606 GN=HSP90AA1 PE=1 SV=5 - [HS90A_HUMAN]	HSP90AA1	84.6	26
O95831	Apoptosis-inducing factor 1, mitochondrial OS=Homo sapiens OX=9606 GN=AIFM1 PE=1 SV=1 - [AIFM1_HUMAN]	AIFM1	66.9	26
P40939	Trifunctional enzyme subunit alpha, mitochondrial OS=Homo sapiens OX=9606 GN=HADHA PE=1 SV=2 - [ECHA_HUMAN]	HADHA	82.9	26
P61978	Heterogeneous nuclear ribonucleoprotein K OS=Homo sapiens OX=9606 GN=HNRNPK PE=1 SV=1 - [HNRPK_HUMAN]	HNRNPK	50.9	26
P46778	60S ribosomal protein L21 OS=Homo sapiens OX=9606 GN=RPL21 PE=1 SV=2 - [RL21_HUMAN]	RPL21	18.6	26
Q14684	Ribosomal RNA processing protein 1 homolog B OS=Homo sapiens OX=9606 GN=RRP1B PE=1 SV=3 - [RRP1B_HUMAN]	RRP1B	84.4	26
O00425	Insulin-like growth factor 2 mRNA-binding protein 3 OS=Homo sapiens OX=9606 GN=IGF2BP3 PE=1 SV=2 - [IF2B3_HUMAN]	IGF2BP3	63.7	26
Q92598	Heat shock protein 105 kDa OS=Homo sapiens OX=9606 GN=HSPH1 PE=1 SV=1 - [HS105_HUMAN]	HSPH1	96.8	26
Q96SI9	Spermatid perinuclear RNA-binding protein OS=Homo sapiens OX=9606 GN=STRBP PE=1 SV=1 - [STRBP_HUMAN]	STRBP	73.6	26
Q8WUA4	General transcription factor 3C polypeptide 2 OS=Homo sapiens OX=9606 GN=GTF3C2 PE=1 SV=2 - [TF3C2_HUMAN]	GTF3C2	100.6	26
Q9UKN8	General transcription factor 3C polypeptide 4 OS=Homo sapiens OX=9606 GN=GTF3C4 PE=1 SV=2 - [TF3C4_HUMAN]	GTF3C4	91.9	26
Q9NZB2	Constitutive coactivator of PPAR-gamma-like protein 1 OS=Homo sapiens OX=9606 GN=FAM120A PE=1 SV=2 - [F120A_HUMAN]	FAM120A	121.8	26
Q9Y3F4	Serine-threonine kinase receptor-associated protein OS=Homo sapiens OX=9606 GN=STRAP PE=1 SV=1 - [STRAP_HUMAN]	STRAP	38.4	26
O00178	GTP-binding protein 1 OS=Homo sapiens OX=9606 GN=GTPBP1 PE=1 SV=3 - [GTPB1_HUMAN]	GTPBP1	72.4	26
P52292	Importin subunit alpha-1 OS=Homo sapiens OX=9606 GN=KPNA2 PE=1 SV=1 - [IMA1_HUMAN]	KPNA2	57.8	26
O00505	Importin subunit alpha-4 OS=Homo sapiens OX=9606 GN=KPNA3 PE=1 SV=2 - [IMA4_HUMAN]	KPNA3	57.8	26
Q02543	60S ribosomal protein L18a OS=Homo sapiens OX=9606 GN=RPL18A PE=1 SV=2 - [RL18A_HUMAN]	RPL18A	20.7	25
P61313	60S ribosomal protein L15 OS=Homo sapiens OX=9606 GN=RPL15 PE=1 SV=2 - [RL15_HUMAN]	RPL15	24.1	25
Q01780	Exosome component 10 OS=Homo sapiens OX=9606 GN=EXOSC10 PE=1 SV=2 - [EXOSX_HUMAN]	EXOSC10	100.8	25
Q9NNW5	WD repeat-containing protein 6 OS=Homo sapiens OX=9606 GN=WDR6 PE=1 SV=1 - [WDR6_HUMAN]	WDR6	121.6	25
P35251	Replication factor C subunit 1 OS=Homo sapiens OX=9606 GN=RFC1 PE=1 SV=4 - [RFC1_HUMAN]	RFC1	128.2	25
Q9NVP1	ATP-dependent RNA helicase DDX18 OS=Homo sapiens OX=9606 GN=DDX18 PE=1 SV=2 - [DDX18_HUMAN]	DDX18	75.4	25
P08708	40S ribosomal protein S17 OS=Homo sapiens OX=9606 GN=RPS17 PE=1 SV=2 - [RS17_HUMAN]	RPS17	15.5	25
P35249	Replication factor C subunit 4 OS=Homo sapiens OX=9606 GN=RFC4 PE=1 SV=2 - [RFC4_HUMAN]	RFC4	39.7	25
Q4G0J3	La-related protein 7 OS=Homo sapiens OX=9606 GN=LARP7 PE=1 SV=1 - [LARP7_HUMAN]	LARP7	66.9	25
P48634	Protein PRRC2A OS=Homo sapiens OX=9606 GN=PRRC2A PE=1 SV=3 - [PRC2A_HUMAN]	PRRC2A	228.7	25
Q9UHX1	Poly(U)-binding-splicing factor PUF60 OS=Homo sapiens OX=9606 GN=PUF60 PE=1 SV=1 - [PUF60_HUMAN]	PUF60	59.8	25
Q8IWC1	MAP7 domain-containing protein 3 OS=Homo sapiens OX=9606 GN=MAP7D3 PE=1 SV=2 - [MA7D3_HUMAN]	MAP7D3	98.4	25
Q9C0C9	(E3-independent) E2 ubiquitin-conjugating enzyme OS=Homo sapiens OX=9606 GN=UBE2O PE=1 SV=3 - [UBE2O_HUMAN]	UBE2O	141.2	25
Q7Z6Z7	E3 ubiquitin-protein ligase HUWE1 OS=Homo sapiens OX=9606 GN=HUWE1 PE=1 SV=3 - [HUWE1_HUMAN]	HUWE1	481.6	24
Q15393	Splicing factor 3B subunit 3 OS=Homo sapiens OX=9606 GN=SF3B3 PE=1 SV=4 - [SF3B3_HUMAN]	SF3B3	135.5	24
P09651	Heterogeneous nuclear ribonucleoprotein A1 OS=Homo sapiens OX=9606 GN=HNRNPA1 PE=1 SV=5 - [ROA1_HUMAN]	HNRNPA1	38.7	24
P22626	Heterogeneous nuclear ribonucleoproteins A2/B1 OS=Homo sapiens OX=9606 GN=HNRNPA2B1 PE=1 SV=2 - [ROA2_HUMAN]	HNRNPA2B1	37.4	24
P55265	Double-stranded RNA-specific adenosine deaminase OS=Homo sapiens OX=9606 GN=ADAR PE=1 SV=4 - [DSRAD_HUMAN]	ADAR	136	24
P43243	Matrin-3 OS=Homo sapiens OX=9606 GN=MATR3 PE=1 SV=2 - [MATR3_HUMAN]	MATR3	94.6	24
P62851	40S ribosomal protein S25 OS=Homo sapiens OX=9606 GN=RPS25 PE=1 SV=1 - [RS25_HUMAN]	RPS25	13.7	24
Q92974	Rho guanine nucleotide exchange factor 2 OS=Homo sapiens OX=9606 GN=ARHGEF2 PE=1 SV=4 - [ARHG2_HUMAN]	ARHGEF2	111.5	24
P62899	60S ribosomal protein L31 OS=Homo sapiens OX=9606 GN=RPL31 PE=1 SV=1 - [RL31_HUMAN]	RPL31	14.5	24
Q8IZH2	5'-3' exoribonuclease 1 OS=Homo sapiens OX=9606 GN=XRN1 PE=1 SV=1 - [XRN1_HUMAN]	XRN1	194	24
Q13459	Unconventional myosin-IXb OS=Homo sapiens OX=9606 GN=MYO9B PE=1 SV=3 - [MYO9B_HUMAN]	MYO9B	243.2	24
P82673	28S ribosomal protein S35, mitochondrial OS=Homo sapiens OX=9606 GN=MRPS35 PE=1 SV=1 - [RT35_HUMAN]	MRPS35	36.8	24
Q9H9J2	39S ribosomal protein L44, mitochondrial OS=Homo sapiens OX=9606 GN=MRPL44 PE=1 SV=1 - [RM44_HUMAN]	MRPL44	37.5	24
P49354	Protein farnesyltransferase/geranylgeranyltransferase type-1 subunit alpha OS=Homo sapiens OX=9606 GN=FNTA PE=1 SV=1 - [FNTA_HUMAN]	FNTA	44.4	24
A6NKT7	RanBP2-like and GRIP domain-containing protein 3 OS=Homo sapiens OX=9606 GN=RGPD3 PE=3 SV=2 - [RGPD3_HUMAN]	RGPD3	197.4	24
P68104	Elongation factor 1-alpha 1 OS=Homo sapiens OX=9606 GN=EEF1A1 PE=1 SV=1 - [EF1A1_HUMAN]	EEF1A1	50.1	23
P22087	rRNA 2'-O-methyltransferase fibrillarin OS=Homo sapiens OX=9606 GN=FBL PE=1 SV=2 - [FBRL_HUMAN]	FBL	33.8	23
P46779	60S ribosomal protein L28 OS=Homo sapiens OX=9606 GN=RPL28 PE=1 SV=3 - [RL28_HUMAN]	RPL28	15.7	23
O00567	Nucleolar protein 56 OS=Homo sapiens OX=9606 GN=NOP56 PE=1 SV=4 - [NOP56_HUMAN]	NOP56	66	23
P46087	Probable 28S rRNA (cytosine(4447)-C(5))-methyltransferase OS=Homo sapiens OX=9606 GN=NOP2 PE=1 SV=2 - [NOP2_HUMAN]	NOP2	89.2	23
Q14692	Ribosome biogenesis protein BMS1 homolog OS=Homo sapiens OX=9606 GN=BMS1 PE=1 SV=1 - [BMS1_HUMAN]	BMS1	145.7	23
P84103	Serine/arginine-rich splicing factor 3 OS=Homo sapiens OX=9606 GN=SRSF3 PE=1 SV=1 - [SRSF3_HUMAN]	SRSF3	19.3	23
Q9Y2R4	Probable ATP-dependent RNA helicase DDX52 OS=Homo sapiens OX=9606 GN=DDX52 PE=1 SV=3 - [DDX52_HUMAN]	DDX52	67.5	23
Q14258	E3 ubiquitin/ISG15 ligase TRIM25 OS=Homo sapiens OX=9606 GN=TRIM25 PE=1 SV=2 - [TRI25_HUMAN]	TRIM25	70.9	23
O75533	Splicing factor 3B subunit 1 OS=Homo sapiens OX=9606 GN=SF3B1 PE=1 SV=3 - [SF3B1_HUMAN]	SF3B1	145.7	22
P62913	60S ribosomal protein L11 OS=Homo sapiens OX=9606 GN=RPL11 PE=1 SV=2 - [RL11_HUMAN]	RPL11	20.2	22
Q9NW13	RNA-binding protein 28 OS=Homo sapiens OX=9606 GN=RBM28 PE=1 SV=3 - [RBM28_HUMAN]	RBM28	85.7	22
P04637	Cellular tumor antigen p53 OS=Homo sapiens OX=9606 GN=TP53 PE=1 SV=4 - [P53_HUMAN]	TP53	43.6	22
Q00325	Phosphate carrier protein, mitochondrial OS=Homo sapiens OX=9606 GN=SLC25A3 PE=1 SV=2 - [MPCP_HUMAN]	SLC25A3	40.1	22
Q7Z2T5	TRMT1-like protein OS=Homo sapiens OX=9606 GN=TRMT1L PE=1 SV=2 - [TRM1L_HUMAN]	TRMT1L	81.7	22
P82675	28S ribosomal protein S5, mitochondrial OS=Homo sapiens OX=9606 GN=MRPS5 PE=1 SV=2 - [RT05_HUMAN]	MRPS5	48	22
Q9BYN8	28S ribosomal protein S26, mitochondrial OS=Homo sapiens OX=9606 GN=MRPS26 PE=1 SV=1 - [RT26_HUMAN]	MRPS26	24.2	22
Q86V81	THO complex subunit 4 OS=Homo sapiens OX=9606 GN=ALYREF PE=1 SV=3 - [THOC4_HUMAN]	ALYREF	26.9	22
Q9BQ67	Glutamate-rich WD repeat-containing protein 1 OS=Homo sapiens OX=9606 GN=GRWD1 PE=1 SV=1 - [GRWD1_HUMAN]	GRWD1	49.4	22
Q96KR1	Zinc finger RNA-binding protein OS=Homo sapiens OX=9606 GN=ZFR PE=1 SV=2 - [ZFR_HUMAN]	ZFR	116.9	22
Q14669	E3 ubiquitin-protein ligase TRIP12 OS=Homo sapiens OX=9606 GN=TRIP12 PE=1 SV=1 - [TRIPC_HUMAN]	TRIP12	220.3	22
Q96DV4	39S ribosomal protein L38, mitochondrial OS=Homo sapiens OX=9606 GN=MRPL38 PE=1 SV=2 - [RM38_HUMAN]	MRPL38	44.6	22
P38646	Stress-70 protein, mitochondrial OS=Homo sapiens OX=9606 GN=HSPA9 PE=1 SV=2 - [GRP75_HUMAN]	HSPA9	73.6	21
Q9UJV9	Probable ATP-dependent RNA helicase DDX41 OS=Homo sapiens OX=9606 GN=DDX41 PE=1 SV=2 - [DDX41_HUMAN]	DDX41	69.8	21
P62910	60S ribosomal protein L32 OS=Homo sapiens OX=9606 GN=RPL32 PE=1 SV=2 - [RL32_HUMAN]	RPL32	15.8	21
P30876	DNA-directed RNA polymerase II subunit RPB2 OS=Homo sapiens OX=9606 GN=POLR2B PE=1 SV=1 - [RPB2_HUMAN]	POLR2B	133.8	21
O60264	SWI/SNF-related matrix-associated actin-dependent regulator of chromatin subfamily A member 5 OS=Homo sapiens OX=9606 GN=SMARCA5 PE=1 SV=1 - [SMCA5_HUMAN]	SMARCA5	121.8	21
Q9Y5Q9	General transcription factor 3C polypeptide 3 OS=Homo sapiens OX=9606 GN=GTF3C3 PE=1 SV=1 - [TF3C3_HUMAN]	GTF3C3	101.2	21
Q13310	Polyadenylate-binding protein 4 OS=Homo sapiens OX=9606 GN=PABPC4 PE=1 SV=1 - [PABP4_HUMAN]	PABPC4	70.7	21
Q9P015	39S ribosomal protein L15, mitochondrial OS=Homo sapiens OX=9606 GN=MRPL15 PE=1 SV=1 - [RM15_HUMAN]	MRPL15	33.4	21
O60832	H/ACA ribonucleoprotein complex subunit DKC1 OS=Homo sapiens OX=9606 GN=DKC1 PE=1 SV=3 - [DKC1_HUMAN]	DKC1	57.6	21
P82663	28S ribosomal protein S25, mitochondrial OS=Homo sapiens OX=9606 GN=MRPS25 PE=1 SV=1 - [RT25_HUMAN]	MRPS25	20.1	21
P78316	Nucleolar protein 14 OS=Homo sapiens OX=9606 GN=NOP14 PE=1 SV=3 - [NOP14_HUMAN]	NOP14	97.6	21
P05455	Lupus La protein OS=Homo sapiens OX=9606 GN=SSB PE=1 SV=2 - [LA_HUMAN]	SSB	46.8	21
Q13206	Probable ATP-dependent RNA helicase DDX10 OS=Homo sapiens OX=9606 GN=DDX10 PE=1 SV=2 - [DDX10_HUMAN]	DDX10	100.8	21
Q9UPP1	Histone lysine demethylase PHF8 OS=Homo sapiens OX=9606 GN=PHF8 PE=1 SV=3 - [PHF8_HUMAN]	PHF8	117.8	21
Q9P2N5	RNA-binding protein 27 OS=Homo sapiens OX=9606 GN=RBM27 PE=1 SV=2 - [RBM27_HUMAN]	RBM27	118.6	21
Q8N9T8	Protein KRI1 homolog OS=Homo sapiens OX=9606 GN=KRI1 PE=1 SV=3 - [KRI1_HUMAN]	KRI1	82.5	21
O00139	Kinesin-like protein KIF2A OS=Homo sapiens OX=9606 GN=KIF2A PE=1 SV=3 - [KIF2A_HUMAN]	KIF2A	79.9	20
Q9UEG4	Zinc finger protein 629 OS=Homo sapiens OX=9606 GN=ZNF629 PE=1 SV=2 - [ZN629_HUMAN]	ZNF629	96.6	20
P39019	40S ribosomal protein S19 OS=Homo sapiens OX=9606 GN=RPS19 PE=1 SV=2 - [RS19_HUMAN]	RPS19	16.1	20
Q92522	Histone H1x OS=Homo sapiens OX=9606 GN=H1FX PE=1 SV=1 - [H1X_HUMAN]	H1FX	22.5	20
O00541	Pescadillo homolog OS=Homo sapiens OX=9606 GN=PES1 PE=1 SV=1 - [PESC_HUMAN]	PES1	68	20
Q9Y2X3	Nucleolar protein 58 OS=Homo sapiens OX=9606 GN=NOP58 PE=1 SV=1 - [NOP58_HUMAN]	NOP58	59.5	20
Q96CW1	AP-2 complex subunit mu OS=Homo sapiens OX=9606 GN=AP2M1 PE=1 SV=2 - [AP2M1_HUMAN]	AP2M1	49.6	20
P28370	Probable global transcription activator SNF2L1 OS=Homo sapiens OX=9606 GN=SMARCA1 PE=1 SV=2 - [SMCA1_HUMAN]	SMARCA1	122.5	20
Q8IZ69	tRNA (uracil-5-)-methyltransferase homolog A OS=Homo sapiens OX=9606 GN=TRMT2A PE=1 SV=2 - [TRM2A_HUMAN]	TRMT2A	68.7	20
Q13283	Ras GTPase-activating protein-binding protein 1 OS=Homo sapiens OX=9606 GN=G3BP1 PE=1 SV=1 - [G3BP1_HUMAN]	G3BP1	52.1	20
Q15554	Telomeric repeat-binding factor 2 OS=Homo sapiens OX=9606 GN=TERF2 PE=1 SV=3 - [TERF2_HUMAN]	TERF2	59.6	20
Q9UN81	LINE-1 retrotransposable element ORF1 protein OS=Homo sapiens OX=9606 GN=L1RE1 PE=1 SV=1 - [LORF1_HUMAN]	L1RE1	40	20
Q9BYD3	39S ribosomal protein L4, mitochondrial OS=Homo sapiens OX=9606 GN=MRPL4 PE=1 SV=1 - [RM04_HUMAN]	MRPL4	34.9	20
Q12873	Chromodomain-helicase-DNA-binding protein 3 OS=Homo sapiens OX=9606 GN=CHD3 PE=1 SV=3 - [CHD3_HUMAN]	CHD3	226.4	20
P17028	Zinc finger protein 24 OS=Homo sapiens OX=9606 GN=ZNF24 PE=1 SV=4 - [ZNF24_HUMAN]	ZNF24	42.1	20
O75096	Low-density lipoprotein receptor-related protein 4 OS=Homo sapiens OX=9606 GN=LRP4 PE=1 SV=4 - [LRP4_HUMAN]	LRP4	211.9	20
Q8N5U6	RING finger protein 10 OS=Homo sapiens OX=9606 GN=RNF10 PE=1 SV=2 - [RNF10_HUMAN]	RNF10	89.9	20
P27708	CAD protein OS=Homo sapiens OX=9606 GN=CAD PE=1 SV=3 - [PYR1_HUMAN]	CAD	242.8	19
P50914	60S ribosomal protein L14 OS=Homo sapiens OX=9606 GN=RPL14 PE=1 SV=4 - [RL14_HUMAN]	RPL14	23.4	19
P13639	Elongation factor 2 OS=Homo sapiens OX=9606 GN=EEF2 PE=1 SV=4 - [EF2_HUMAN]	EEF2	95.3	19
P33993	DNA replication licensing factor MCM7 OS=Homo sapiens OX=9606 GN=MCM7 PE=1 SV=4 - [MCM7_HUMAN]	MCM7	81.3	19
P55795	Heterogeneous nuclear ribonucleoprotein H2 OS=Homo sapiens OX=9606 GN=HNRNPH2 PE=1 SV=1 - [HNRH2_HUMAN]	HNRNPH2	49.2	19
O14802	DNA-directed RNA polymerase III subunit RPC1 OS=Homo sapiens OX=9606 GN=POLR3A PE=1 SV=2 - [RPC1_HUMAN]	POLR3A	155.5	19
Q9UNQ2	Probable dimethyladenosine transferase OS=Homo sapiens OX=9606 GN=DIMT1 PE=1 SV=1 - [DIM1_HUMAN]	DIMT1	35.2	19
O94973	AP-2 complex subunit alpha-2 OS=Homo sapiens OX=9606 GN=AP2A2 PE=1 SV=2 - [AP2A2_HUMAN]	AP2A2	103.9	19
P54132	Bloom syndrome protein OS=Homo sapiens OX=9606 GN=BLM PE=1 SV=1 - [BLM_HUMAN]	BLM	158.9	19
Q9Y676	28S ribosomal protein S18b, mitochondrial OS=Homo sapiens OX=9606 GN=MRPS18B PE=1 SV=1 - [RT18B_HUMAN]	MRPS18B	29.4	19
Q96EY1	DnaJ homolog subfamily A member 3, mitochondrial OS=Homo sapiens OX=9606 GN=DNAJA3 PE=1 SV=2 - [DNJA3_HUMAN]	DNAJA3	52.5	19
Q7KZI7	Serine/threonine-protein kinase MARK2 OS=Homo sapiens OX=9606 GN=MARK2 PE=1 SV=2 - [MARK2_HUMAN]	MARK2	87.9	19
Q9NYK5	39S ribosomal protein L39, mitochondrial OS=Homo sapiens OX=9606 GN=MRPL39 PE=1 SV=3 - [RM39_HUMAN]	MRPL39	38.7	19
Q6PCB5	Round spermatid basic protein 1-like protein OS=Homo sapiens OX=9606 GN=RSBN1L PE=1 SV=2 - [RSBNL_HUMAN]	RSBN1L	94.8	19
P63151	Serine/threonine-protein phosphatase 2A 55 kDa regulatory subunit B alpha isoform OS=Homo sapiens OX=9606 GN=PPP2R2A PE=1 SV=1 - [2ABA_HUMAN]	PPP2R2A	51.7	19
O94813	Slit homolog 2 protein OS=Homo sapiens OX=9606 GN=SLIT2 PE=1 SV=1 - [SLIT2_HUMAN]	SLIT2	169.8	19
Q8IX01	SURP and G-patch domain-containing protein 2 OS=Homo sapiens OX=9606 GN=SUGP2 PE=1 SV=2 - [SUGP2_HUMAN]	SUGP2	120.1	18
Q96GQ7	Probable ATP-dependent RNA helicase DDX27 OS=Homo sapiens OX=9606 GN=DDX27 PE=1 SV=2 - [DDX27_HUMAN]	DDX27	89.8	18
Q8N1G4	Leucine-rich repeat-containing protein 47 OS=Homo sapiens OX=9606 GN=LRRC47 PE=1 SV=1 - [LRC47_HUMAN]	LRRC47	63.4	18
P49756	RNA-binding protein 25 OS=Homo sapiens OX=9606 GN=RBM25 PE=1 SV=3 - [RBM25_HUMAN]	RBM25	100.1	18
Q9H6R4	Nucleolar protein 6 OS=Homo sapiens OX=9606 GN=NOL6 PE=1 SV=2 - [NOL6_HUMAN]	NOL6	127.5	18
Q9Y6M1	Insulin-like growth factor 2 mRNA-binding protein 2 OS=Homo sapiens OX=9606 GN=IGF2BP2 PE=1 SV=2 - [IF2B2_HUMAN]	IGF2BP2	66.1	18
Q96PK6	RNA-binding protein 14 OS=Homo sapiens OX=9606 GN=RBM14 PE=1 SV=2 - [RBM14_HUMAN]	RBM14	69.4	18
P07814	Bifunctional glutamate/proline--tRNA ligase OS=Homo sapiens OX=9606 GN=EPRS PE=1 SV=5 - [SYEP_HUMAN]	EPRS	170.5	18
P38935	DNA-binding protein SMUBP-2 OS=Homo sapiens OX=9606 GN=IGHMBP2 PE=1 SV=3 - [SMBP2_HUMAN]	IGHMBP2	109.1	18
Q9NUL3	Double-stranded RNA-binding protein Staufen homolog 2 OS=Homo sapiens OX=9606 GN=STAU2 PE=1 SV=2 - [STAU2_HUMAN]	STAU2	62.6	18
Q9Y3C1	Nucleolar protein 16 OS=Homo sapiens OX=9606 GN=NOP16 PE=1 SV=2 - [NOP16_HUMAN]	NOP16	21.2	18
Q96A35	39S ribosomal protein L24, mitochondrial OS=Homo sapiens OX=9606 GN=MRPL24 PE=1 SV=1 - [RM24_HUMAN]	MRPL24	24.9	18
Q9BZE1	39S ribosomal protein L37, mitochondrial OS=Homo sapiens OX=9606 GN=MRPL37 PE=1 SV=2 - [RM37_HUMAN]	MRPL37	48.1	18
Q9Y520	Protein PRRC2C OS=Homo sapiens OX=9606 GN=PRRC2C PE=1 SV=4 - [PRC2C_HUMAN]	PRRC2C	316.7	18
Q13084	39S ribosomal protein L28, mitochondrial OS=Homo sapiens OX=9606 GN=MRPL28 PE=1 SV=4 - [RM28_HUMAN]	MRPL28	30.1	18
P27448	MAP/microtubule affinity-regulating kinase 3 OS=Homo sapiens OX=9606 GN=MARK3 PE=1 SV=5 - [MARK3_HUMAN]	MARK3	84.4	18
Q9UPT8	Zinc finger CCCH domain-containing protein 4 OS=Homo sapiens OX=9606 GN=ZC3H4 PE=1 SV=3 - [ZC3H4_HUMAN]	ZC3H4	140.2	18
P11802	Cyclin-dependent kinase 4 OS=Homo sapiens OX=9606 GN=CDK4 PE=1 SV=2 - [CDK4_HUMAN]	CDK4	33.7	18
Q9BQ39	ATP-dependent RNA helicase DDX50 OS=Homo sapiens OX=9606 GN=DDX50 PE=1 SV=1 - [DDX50_HUMAN]	DDX50	82.5	17
Q9UJS0	Calcium-binding mitochondrial carrier protein Aralar2 OS=Homo sapiens OX=9606 GN=SLC25A13 PE=1 SV=2 - [CMC2_HUMAN]	SLC25A13	74.1	17
P49674	Casein kinase I isoform epsilon OS=Homo sapiens OX=9606 GN=CSNK1E PE=1 SV=1 - [KC1E_HUMAN]	CSNK1E	47.3	17
Q06830	Peroxiredoxin-1 OS=Homo sapiens OX=9606 GN=PRDX1 PE=1 SV=1 - [PRDX1_HUMAN]	PRDX1	22.1	17
P18077	60S ribosomal protein L35a OS=Homo sapiens OX=9606 GN=RPL35A PE=1 SV=2 - [RL35A_HUMAN]	RPL35A	12.5	17
O43660	Pleiotropic regulator 1 OS=Homo sapiens OX=9606 GN=PLRG1 PE=1 SV=1 - [PLRG1_HUMAN]	PLRG1	57.2	17
P62854	40S ribosomal protein S26 OS=Homo sapiens OX=9606 GN=RPS26 PE=1 SV=3 - [RS26_HUMAN]	RPS26	13	17
P30153	Serine/threonine-protein phosphatase 2A 65 kDa regulatory subunit A alpha isoform OS=Homo sapiens OX=9606 GN=PPP2R1A PE=1 SV=4 - [2AAA_HUMAN]	PPP2R1A	65.3	17
P51991	Heterogeneous nuclear ribonucleoprotein A3 OS=Homo sapiens OX=9606 GN=HNRNPA3 PE=1 SV=2 - [ROA3_HUMAN]	HNRNPA3	39.6	17
Q13151	Heterogeneous nuclear ribonucleoprotein A0 OS=Homo sapiens OX=9606 GN=HNRNPA0 PE=1 SV=1 - [ROA0_HUMAN]	HNRNPA0	30.8	17
Q9Y3D9	28S ribosomal protein S23, mitochondrial OS=Homo sapiens OX=9606 GN=MRPS23 PE=1 SV=2 - [RT23_HUMAN]	MRPS23	21.8	17
Q9NQ55	Suppressor of SWI4 1 homolog OS=Homo sapiens OX=9606 GN=PPAN PE=2 SV=1 - [SSF1_HUMAN]	PPAN	53.2	17
P38159	RNA-binding motif protein, X chromosome OS=Homo sapiens OX=9606 GN=RBMX PE=1 SV=3 - [RBMX_HUMAN]	RBMX	42.3	17
Q5C9Z4	Nucleolar MIF4G domain-containing protein 1 OS=Homo sapiens OX=9606 GN=NOM1 PE=1 SV=1 - [NOM1_HUMAN]	NOM1	96.2	17
P40938	Replication factor C subunit 3 OS=Homo sapiens OX=9606 GN=RFC3 PE=1 SV=2 - [RFC3_HUMAN]	RFC3	40.5	17
Q9Y5A9	YTH domain-containing family protein 2 OS=Homo sapiens OX=9606 GN=YTHDF2 PE=1 SV=2 - [YTHD2_HUMAN]	YTHDF2	62.3	17
Q9NVN8	Guanine nucleotide-binding protein-like 3-like protein OS=Homo sapiens OX=9606 GN=GNL3L PE=1 SV=1 - [GNL3L_HUMAN]	GNL3L	65.5	17
Q14966	Zinc finger protein 638 OS=Homo sapiens OX=9606 GN=ZNF638 PE=1 SV=2 - [ZN638_HUMAN]	ZNF638	220.5	17
Q9NYV4	Cyclin-dependent kinase 12 OS=Homo sapiens OX=9606 GN=CDK12 PE=1 SV=2 - [CDK12_HUMAN]	CDK12	164.1	17
Q14839	Chromodomain-helicase-DNA-binding protein 4 OS=Homo sapiens OX=9606 GN=CHD4 PE=1 SV=2 - [CHD4_HUMAN]	CHD4	217.9	17
Q9UHI6	Probable ATP-dependent RNA helicase DDX20 OS=Homo sapiens OX=9606 GN=DDX20 PE=1 SV=2 - [DDX20_HUMAN]	DDX20	92.2	17
Q9UBB9	Tuftelin-interacting protein 11 OS=Homo sapiens OX=9606 GN=TFIP11 PE=1 SV=1 - [TFP11_HUMAN]	TFIP11	96.8	17
P60709	Actin, cytoplasmic 1 OS=Homo sapiens OX=9606 GN=ACTB PE=1 SV=1 - [ACTB_HUMAN]	ACTB	41.7	16
P42766	60S ribosomal protein L35 OS=Homo sapiens OX=9606 GN=RPL35 PE=1 SV=2 - [RL35_HUMAN]	RPL35	14.5	16
P46776	60S ribosomal protein L27a OS=Homo sapiens OX=9606 GN=RPL27A PE=1 SV=2 - [RL27A_HUMAN]	RPL27A	16.6	16
P17987	T-complex protein 1 subunit alpha OS=Homo sapiens OX=9606 GN=TCP1 PE=1 SV=1 - [TCPA_HUMAN]	TCP1	60.3	16
P26599	Polypyrimidine tract-binding protein 1 OS=Homo sapiens OX=9606 GN=PTBP1 PE=1 SV=1 - [PTBP1_HUMAN]	PTBP1	57.2	16
Q13601	KRR1 small subunit processome component homolog OS=Homo sapiens OX=9606 GN=KRR1 PE=1 SV=4 - [KRR1_HUMAN]	KRR1	43.6	16
P25398	40S ribosomal protein S12 OS=Homo sapiens OX=9606 GN=RPS12 PE=1 SV=3 - [RS12_HUMAN]	RPS12	14.5	16
O75400	Pre-mRNA-processing factor 40 homolog A OS=Homo sapiens OX=9606 GN=PRPF40A PE=1 SV=2 - [PR40A_HUMAN]	PRPF40A	108.7	16
Q9UN86	Ras GTPase-activating protein-binding protein 2 OS=Homo sapiens OX=9606 GN=G3BP2 PE=1 SV=2 - [G3BP2_HUMAN]	G3BP2	54.1	16
Q9NUL7	Probable ATP-dependent RNA helicase DDX28 OS=Homo sapiens OX=9606 GN=DDX28 PE=1 SV=2 - [DDX28_HUMAN]	DDX28	59.5	16
P68400	Casein kinase II subunit alpha OS=Homo sapiens OX=9606 GN=CSNK2A1 PE=1 SV=1 - [CSK21_HUMAN]	CSNK2A1	45.1	16
Q9H1I8	Activating signal cointegrator 1 complex subunit 2 OS=Homo sapiens OX=9606 GN=ASCC2 PE=1 SV=3 - [ASCC2_HUMAN]	ASCC2	86.3	16
Q14680	Maternal embryonic leucine zipper kinase OS=Homo sapiens OX=9606 GN=MELK PE=1 SV=3 - [MELK_HUMAN]	MELK	74.6	16
Q9UQ88	Cyclin-dependent kinase 11A OS=Homo sapiens OX=9606 GN=CDK11A PE=1 SV=4 - [CD11A_HUMAN]	CDK11A	91.3	16
O95985	DNA topoisomerase 3-beta-1 OS=Homo sapiens OX=9606 GN=TOP3B PE=1 SV=1 - [TOP3B_HUMAN]	TOP3B	96.6	16
Q9H6F5	Coiled-coil domain-containing protein 86 OS=Homo sapiens OX=9606 GN=CCDC86 PE=1 SV=1 - [CCD86_HUMAN]	CCDC86	40.2	16
Q03468	DNA excision repair protein ERCC-6 OS=Homo sapiens OX=9606 GN=ERCC6 PE=1 SV=1 - [ERCC6_HUMAN]	ERCC6	168.3	16
Q9BRJ2	39S ribosomal protein L45, mitochondrial OS=Homo sapiens OX=9606 GN=MRPL45 PE=1 SV=2 - [RM45_HUMAN]	MRPL45	35.3	16
Q68CZ1	Protein fantom OS=Homo sapiens OX=9606 GN=RPGRIP1L PE=1 SV=2 - [FTM_HUMAN]	RPGRIP1L	151.1	16
Q9UPY3	Endoribonuclease Dicer OS=Homo sapiens OX=9606 GN=DICER1 PE=1 SV=3 - [DICER_HUMAN]	DICER1	218.5	15
P62979	Ubiquitin-40S ribosomal protein S27a OS=Homo sapiens OX=9606 GN=RPS27A PE=1 SV=2 - [RS27A_HUMAN]	RPS27A	18	15
Q02978	Mitochondrial 2-oxoglutarate/malate carrier protein OS=Homo sapiens OX=9606 GN=SLC25A11 PE=1 SV=3 - [M2OM_HUMAN]	SLC25A11	34	15
P63173	60S ribosomal protein L38 OS=Homo sapiens OX=9606 GN=RPL38 PE=1 SV=2 - [RL38_HUMAN]	RPL38	8.2	15
Q9NX58	Cell growth-regulating nucleolar protein OS=Homo sapiens OX=9606 GN=LYAR PE=1 SV=2 - [LYAR_HUMAN]	LYAR	43.6	15
Q92900	Regulator of nonsense transcripts 1 OS=Homo sapiens OX=9606 GN=UPF1 PE=1 SV=2 - [RENT1_HUMAN]	UPF1	124.3	15
Q9H0S4	Probable ATP-dependent RNA helicase DDX47 OS=Homo sapiens OX=9606 GN=DDX47 PE=1 SV=1 - [DDX47_HUMAN]	DDX47	50.6	15
Q9UNX4	WD repeat-containing protein 3 OS=Homo sapiens OX=9606 GN=WDR3 PE=1 SV=1 - [WDR3_HUMAN]	WDR3	106	15
Q13247	Serine/arginine-rich splicing factor 6 OS=Homo sapiens OX=9606 GN=SRSF6 PE=1 SV=2 - [SRSF6_HUMAN]	SRSF6	39.6	15
P36542	ATP synthase subunit gamma, mitochondrial OS=Homo sapiens OX=9606 GN=ATP5F1C PE=1 SV=1 - [ATPG_HUMAN]	ATP5F1C	33	15
O95363	Phenylalanine--tRNA ligase, mitochondrial OS=Homo sapiens OX=9606 GN=FARS2 PE=1 SV=1 - [SYFM_HUMAN]	FARS2	52.3	15
Q9Y224	RNA transcription, translation and transport factor protein OS=Homo sapiens OX=9606 GN=RTRAF PE=1 SV=1 - [RTRAF_HUMAN]	RTRAF	28.1	15
P25205	DNA replication licensing factor MCM3 OS=Homo sapiens OX=9606 GN=MCM3 PE=1 SV=3 - [MCM3_HUMAN]	MCM3	90.9	15
P09661	U2 small nuclear ribonucleoprotein A' OS=Homo sapiens OX=9606 GN=SNRPA1 PE=1 SV=2 - [RU2A_HUMAN]	SNRPA1	28.4	15
Q13243	Serine/arginine-rich splicing factor 5 OS=Homo sapiens OX=9606 GN=SRSF5 PE=1 SV=1 - [SRSF5_HUMAN]	SRSF5	31.2	15
Q6DKI1	60S ribosomal protein L7-like 1 OS=Homo sapiens OX=9606 GN=RPL7L1 PE=1 SV=1 - [RL7L_HUMAN]	RPL7L1	28.6	15
P42695	Condensin-2 complex subunit D3 OS=Homo sapiens OX=9606 GN=NCAPD3 PE=1 SV=2 - [CNDD3_HUMAN]	NCAPD3	168.8	15
Q9UH62	Armadillo repeat-containing X-linked protein 3 OS=Homo sapiens OX=9606 GN=ARMCX3 PE=1 SV=1 - [ARMX3_HUMAN]	ARMCX3	42.5	15
Q9NZM5	Ribosome biogenesis protein NOP53 OS=Homo sapiens OX=9606 GN=NOP53 PE=1 SV=2 - [NOP53_HUMAN]	NOP53	54.4	15
P08579	U2 small nuclear ribonucleoprotein B'' OS=Homo sapiens OX=9606 GN=SNRPB2 PE=1 SV=1 - [RU2B_HUMAN]	SNRPB2	25.5	15
P49406	39S ribosomal protein L19, mitochondrial OS=Homo sapiens OX=9606 GN=MRPL19 PE=1 SV=2 - [RM19_HUMAN]	MRPL19	33.5	15
Q86TB9	Protein PAT1 homolog 1 OS=Homo sapiens OX=9606 GN=PATL1 PE=1 SV=2 - [PATL1_HUMAN]	PATL1	86.8	15
O95453	Poly(A)-specific ribonuclease PARN OS=Homo sapiens OX=9606 GN=PARN PE=1 SV=1 - [PARN_HUMAN]	PARN	73.4	15
Q14566	DNA replication licensing factor MCM6 OS=Homo sapiens OX=9606 GN=MCM6 PE=1 SV=1 - [MCM6_HUMAN]	MCM6	92.8	15
Q9Y230	RuvB-like 2 OS=Homo sapiens OX=9606 GN=RUVBL2 PE=1 SV=3 - [RUVB2_HUMAN]	RUVBL2	51.1	14
P05387	60S acidic ribosomal protein P2 OS=Homo sapiens OX=9606 GN=RPLP2 PE=1 SV=1 - [RLA2_HUMAN]	RPLP2	11.7	14
P42704	Leucine-rich PPR motif-containing protein, mitochondrial OS=Homo sapiens OX=9606 GN=LRPPRC PE=1 SV=3 - [LPPRC_HUMAN]	LRPPRC	157.8	14
P60866	40S ribosomal protein S20 OS=Homo sapiens OX=9606 GN=RPS20 PE=1 SV=1 - [RS20_HUMAN]	RPS20	13.4	14
Q9BVI4	Nucleolar complex protein 4 homolog OS=Homo sapiens OX=9606 GN=NOC4L PE=1 SV=1 - [NOC4L_HUMAN]	NOC4L	58.4	14
P40937	Replication factor C subunit 5 OS=Homo sapiens OX=9606 GN=RFC5 PE=1 SV=1 - [RFC5_HUMAN]	RFC5	38.5	14
Q9Y4P3	Transducin beta-like protein 2 OS=Homo sapiens OX=9606 GN=TBL2 PE=1 SV=1 - [TBL2_HUMAN]	TBL2	49.8	14
P41252	Isoleucine--tRNA ligase, cytoplasmic OS=Homo sapiens OX=9606 GN=IARS PE=1 SV=2 - [SYIC_HUMAN]	IARS	144.4	14
P28482	Mitogen-activated protein kinase 1 OS=Homo sapiens OX=9606 GN=MAPK1 PE=1 SV=3 - [MK01_HUMAN]	MAPK1	41.4	14
Q14694	Ubiquitin carboxyl-terminal hydrolase 10 OS=Homo sapiens OX=9606 GN=USP10 PE=1 SV=2 - [UBP10_HUMAN]	USP10	87.1	14
P09543	2',3'-cyclic-nucleotide 3'-phosphodiesterase OS=Homo sapiens OX=9606 GN=CNP PE=1 SV=2 - [CN37_HUMAN]	CNP	47.5	14
O60814	Histone H2B type 1-K OS=Homo sapiens OX=9606 GN=HIST1H2BK PE=1 SV=3 - [H2B1K_HUMAN]	HIST1H2BK	13.9	14
Q8IUF8	Ribosomal oxygenase 2 OS=Homo sapiens OX=9606 GN=RIOX2 PE=1 SV=1 - [RIOX2_HUMAN]	RIOX2	52.8	14
Q13724	Mannosyl-oligosaccharide glucosidase OS=Homo sapiens OX=9606 GN=MOGS PE=1 SV=5 - [MOGS_HUMAN]	MOGS	91.9	14
P49368	T-complex protein 1 subunit gamma OS=Homo sapiens OX=9606 GN=CCT3 PE=1 SV=4 - [TCPG_HUMAN]	CCT3	60.5	14
Q9H5H4	Zinc finger protein 768 OS=Homo sapiens OX=9606 GN=ZNF768 PE=1 SV=2 - [ZN768_HUMAN]	ZNF768	60.2	14
P82914	28S ribosomal protein S15, mitochondrial OS=Homo sapiens OX=9606 GN=MRPS15 PE=1 SV=1 - [RT15_HUMAN]	MRPS15	29.8	14
Q8IY81	pre-rRNA processing protein FTSJ3 OS=Homo sapiens OX=9606 GN=FTSJ3 PE=1 SV=2 - [SPB1_HUMAN]	FTSJ3	96.5	14
O95819	Mitogen-activated protein kinase kinase kinase kinase 4 OS=Homo sapiens OX=9606 GN=MAP4K4 PE=1 SV=2 - [M4K4_HUMAN]	MAP4K4	142	14
Q99755	Phosphatidylinositol 4-phosphate 5-kinase type-1 alpha OS=Homo sapiens OX=9606 GN=PIP5K1A PE=1 SV=1 - [PI51A_HUMAN]	PIP5K1A	62.6	14
Q86XI2	Condensin-2 complex subunit G2 OS=Homo sapiens OX=9606 GN=NCAPG2 PE=1 SV=1 - [CNDG2_HUMAN]	NCAPG2	130.9	14
Q5VYS8	Terminal uridylyltransferase 7 OS=Homo sapiens OX=9606 GN=TUT7 PE=1 SV=1 - [TUT7_HUMAN]	TUT7	171.1	14
P35250	Replication factor C subunit 2 OS=Homo sapiens OX=9606 GN=RFC2 PE=1 SV=3 - [RFC2_HUMAN]	RFC2	39.1	14
P22492	Histone H1t OS=Homo sapiens OX=9606 GN=HIST1H1T PE=2 SV=4 - [H1T_HUMAN]	HIST1H1T	22	14
Q8NC51	Plasminogen activator inhibitor 1 RNA-binding protein OS=Homo sapiens OX=9606 GN=SERBP1 PE=1 SV=2 - [PAIRB_HUMAN]	SERBP1	44.9	14
Q9P031	Thyroid transcription factor 1-associated protein 26 OS=Homo sapiens OX=9606 GN=CCDC59 PE=1 SV=2 - [TAP26_HUMAN]	CCDC59	28.7	14
Q99733	Nucleosome assembly protein 1-like 4 OS=Homo sapiens OX=9606 GN=NAP1L4 PE=1 SV=1 - [NP1L4_HUMAN]	NAP1L4	42.8	14
P46940	Ras GTPase-activating-like protein IQGAP1 OS=Homo sapiens OX=9606 GN=IQGAP1 PE=1 SV=1 - [IQGA1_HUMAN]	IQGAP1	189.1	14
Q9Y6X9	MORC family CW-type zinc finger protein 2 OS=Homo sapiens OX=9606 GN=MORC2 PE=1 SV=2 - [MORC2_HUMAN]	MORC2	117.7	14
Q14244	Ensconsin OS=Homo sapiens OX=9606 GN=MAP7 PE=1 SV=1 - [MAP7_HUMAN]	MAP7	84	14
Q10567	AP-1 complex subunit beta-1 OS=Homo sapiens OX=9606 GN=AP1B1 PE=1 SV=2 - [AP1B1_HUMAN]	AP1B1	104.6	14
Q9NSI2	Protein FAM207A OS=Homo sapiens OX=9606 GN=FAM207A PE=1 SV=2 - [F207A_HUMAN]	FAM207A	25.4	14
Q12899	Tripartite motif-containing protein 26 OS=Homo sapiens OX=9606 GN=TRIM26 PE=1 SV=1 - [TRI26_HUMAN]	TRIM26	62.1	14
Q15022	Polycomb protein SUZ12 OS=Homo sapiens OX=9606 GN=SUZ12 PE=1 SV=3 - [SUZ12_HUMAN]	SUZ12	83	14
P51530	DNA replication ATP-dependent helicase/nuclease DNA2 OS=Homo sapiens OX=9606 GN=DNA2 PE=1 SV=3 - [DNA2_HUMAN]	DNA2	120.3	14
P62805	Histone H4 OS=Homo sapiens OX=9606 GN=HIST1H4A PE=1 SV=2 - [H4_HUMAN]	HIST1H4A	11.4	13
O60884	DnaJ homolog subfamily A member 2 OS=Homo sapiens OX=9606 GN=DNAJA2 PE=1 SV=1 - [DNJA2_HUMAN]	DNAJA2	45.7	13
Q9BUJ2	Heterogeneous nuclear ribonucleoprotein U-like protein 1 OS=Homo sapiens OX=9606 GN=HNRNPUL1 PE=1 SV=2 - [HNRL1_HUMAN]	HNRNPUL1	95.7	13
P08865	40S ribosomal protein SA OS=Homo sapiens OX=9606 GN=RPSA PE=1 SV=4 - [RSSA_HUMAN]	RPSA	32.8	13
Q8WVM0	Dimethyladenosine transferase 1, mitochondrial OS=Homo sapiens OX=9606 GN=TFB1M PE=1 SV=1 - [TFB1M_HUMAN]	TFB1M	39.5	13
Q9Y383	Putative RNA-binding protein Luc7-like 2 OS=Homo sapiens OX=9606 GN=LUC7L2 PE=1 SV=2 - [LC7L2_HUMAN]	LUC7L2	46.5	13
Q13242	Serine/arginine-rich splicing factor 9 OS=Homo sapiens OX=9606 GN=SRSF9 PE=1 SV=1 - [SRSF9_HUMAN]	SRSF9	25.5	13
Q9BU76	Multiple myeloma tumor-associated protein 2 OS=Homo sapiens OX=9606 GN=MMTAG2 PE=1 SV=1 - [MMTA2_HUMAN]	MMTAG2	29.4	13
Q9BQ70	Transcription factor 25 OS=Homo sapiens OX=9606 GN=TCF25 PE=1 SV=1 - [TCF25_HUMAN]	TCF25	76.6	13
O75179	Ankyrin repeat domain-containing protein 17 OS=Homo sapiens OX=9606 GN=ANKRD17 PE=1 SV=3 - [ANR17_HUMAN]	ANKRD17	274.1	13
Q00059	Transcription factor A, mitochondrial OS=Homo sapiens OX=9606 GN=TFAM PE=1 SV=1 - [TFAM_HUMAN]	TFAM	29.1	13
O95373	Importin-7 OS=Homo sapiens OX=9606 GN=IPO7 PE=1 SV=1 - [IPO7_HUMAN]	IPO7	119.4	13
Q99729	Heterogeneous nuclear ribonucleoprotein A/B OS=Homo sapiens OX=9606 GN=HNRNPAB PE=1 SV=2 - [ROAA_HUMAN]	HNRNPAB	36.2	13
Q9Y4F3	Meiosis regulator and mRNA stability factor 1 OS=Homo sapiens OX=9606 GN=MARF1 PE=1 SV=6 - [MARF1_HUMAN]	MARF1	192.7	13
P06899	Histone H2B type 1-J OS=Homo sapiens OX=9606 GN=HIST1H2BJ PE=1 SV=3 - [H2B1J_HUMAN]	HIST1H2BJ	13.9	13
Q9BVS4	Serine/threonine-protein kinase RIO2 OS=Homo sapiens OX=9606 GN=RIOK2 PE=1 SV=2 - [RIOK2_HUMAN]	RIOK2	63.2	13
P82664	28S ribosomal protein S10, mitochondrial OS=Homo sapiens OX=9606 GN=MRPS10 PE=1 SV=2 - [RT10_HUMAN]	MRPS10	23	13
Q9Y2Q9	28S ribosomal protein S28, mitochondrial OS=Homo sapiens OX=9606 GN=MRPS28 PE=1 SV=1 - [RT28_HUMAN]	MRPS28	20.8	13
Q9ULX3	RNA-binding protein NOB1 OS=Homo sapiens OX=9606 GN=NOB1 PE=1 SV=1 - [NOB1_HUMAN]	NOB1	46.6	13
A6NHL2	Tubulin alpha chain-like 3 OS=Homo sapiens OX=9606 GN=TUBAL3 PE=1 SV=2 - [TBAL3_HUMAN]	TUBAL3	49.9	13
Q9NRX1	RNA-binding protein PNO1 OS=Homo sapiens OX=9606 GN=PNO1 PE=1 SV=1 - [PNO1_HUMAN]	PNO1	27.9	13
Q3KQU3	MAP7 domain-containing protein 1 OS=Homo sapiens OX=9606 GN=MAP7D1 PE=1 SV=1 - [MA7D1_HUMAN]	MAP7D1	92.8	13
Q9H8Y5	Ankyrin repeat and zinc finger domain-containing protein 1 OS=Homo sapiens OX=9606 GN=ANKZF1 PE=1 SV=1 - [ANKZ1_HUMAN]	ANKZF1	80.9	13
Q5T3I0	G patch domain-containing protein 4 OS=Homo sapiens OX=9606 GN=GPATCH4 PE=1 SV=2 - [GPTC4_HUMAN]	GPATCH4	50.4	13
P49790	Nuclear pore complex protein Nup153 OS=Homo sapiens OX=9606 GN=NUP153 PE=1 SV=2 - [NU153_HUMAN]	NUP153	153.8	13
P09001	39S ribosomal protein L3, mitochondrial OS=Homo sapiens OX=9606 GN=MRPL3 PE=1 SV=1 - [RM03_HUMAN]	MRPL3	38.6	13
Q9H7H0	Methyltransferase-like protein 17, mitochondrial OS=Homo sapiens OX=9606 GN=METTL17 PE=1 SV=1 - [MET17_HUMAN]	METTL17	50.7	13
O95232	Luc7-like protein 3 OS=Homo sapiens OX=9606 GN=LUC7L3 PE=1 SV=2 - [LC7L3_HUMAN]	LUC7L3	51.4	13
P15924	Desmoplakin OS=Homo sapiens OX=9606 GN=DSP PE=1 SV=3 - [DESP_HUMAN]	DSP	331.6	13
Q8WYQ5	Microprocessor complex subunit DGCR8 OS=Homo sapiens OX=9606 GN=DGCR8 PE=1 SV=1 - [DGCR8_HUMAN]	DGCR8	86	13
Q9Y2X9	Zinc finger protein 281 OS=Homo sapiens OX=9606 GN=ZNF281 PE=1 SV=1 - [ZN281_HUMAN]	ZNF281	96.9	13
Q49A26	Putative oxidoreductase GLYR1 OS=Homo sapiens OX=9606 GN=GLYR1 PE=1 SV=3 - [GLYR1_HUMAN]	GLYR1	60.5	13
O75909	Cyclin-K OS=Homo sapiens OX=9606 GN=CCNK PE=1 SV=2 - [CCNK_HUMAN]	CCNK	64.2	13
P49356	Protein farnesyltransferase subunit beta OS=Homo sapiens OX=9606 GN=FNTB PE=1 SV=1 - [FNTB_HUMAN]	FNTB	48.7	13
Q8NI36	WD repeat-containing protein 36 OS=Homo sapiens OX=9606 GN=WDR36 PE=1 SV=1 - [WDR36_HUMAN]	WDR36	105.3	12
P46013	Proliferation marker protein Ki-67 OS=Homo sapiens OX=9606 GN=MKI67 PE=1 SV=2 - [KI67_HUMAN]	MKI67	358.5	12
P62266	40S ribosomal protein S23 OS=Homo sapiens OX=9606 GN=RPS23 PE=1 SV=3 - [RS23_HUMAN]	RPS23	15.8	12
P62888	60S ribosomal protein L30 OS=Homo sapiens OX=9606 GN=RPL30 PE=1 SV=2 - [RL30_HUMAN]	RPL30	12.8	12
O75746	Calcium-binding mitochondrial carrier protein Aralar1 OS=Homo sapiens OX=9606 GN=SLC25A12 PE=1 SV=2 - [CMC1_HUMAN]	SLC25A12	74.7	12
Q9H8V3	Protein ECT2 OS=Homo sapiens OX=9606 GN=ECT2 PE=1 SV=4 - [ECT2_HUMAN]	ECT2	103.4	12
Q99848	Probable rRNA-processing protein EBP2 OS=Homo sapiens OX=9606 GN=EBNA1BP2 PE=1 SV=2 - [EBP2_HUMAN]	EBNA1BP2	34.8	12
Q96HS1	Serine/threonine-protein phosphatase PGAM5, mitochondrial OS=Homo sapiens OX=9606 GN=PGAM5 PE=1 SV=2 - [PGAM5_HUMAN]	PGAM5	32	12
P83881	60S ribosomal protein L36a OS=Homo sapiens OX=9606 GN=RPL36A PE=1 SV=2 - [RL36A_HUMAN]	RPL36A	12.4	12
P27816	Microtubule-associated protein 4 OS=Homo sapiens OX=9606 GN=MAP4 PE=1 SV=3 - [MAP4_HUMAN]	MAP4	120.9	12
Q96ME7	Zinc finger protein 512 OS=Homo sapiens OX=9606 GN=ZNF512 PE=1 SV=2 - [ZN512_HUMAN]	ZNF512	64.6	12
Q9Y3B7	39S ribosomal protein L11, mitochondrial OS=Homo sapiens OX=9606 GN=MRPL11 PE=1 SV=1 - [RM11_HUMAN]	MRPL11	20.7	12
P33991	DNA replication licensing factor MCM4 OS=Homo sapiens OX=9606 GN=MCM4 PE=1 SV=5 - [MCM4_HUMAN]	MCM4	96.5	12
Q8WXX5	DnaJ homolog subfamily C member 9 OS=Homo sapiens OX=9606 GN=DNAJC9 PE=1 SV=1 - [DNJC9_HUMAN]	DNAJC9	29.9	12
P46783	40S ribosomal protein S10 OS=Homo sapiens OX=9606 GN=RPS10 PE=1 SV=1 - [RS10_HUMAN]	RPS10	18.9	12
O95757	Heat shock 70 kDa protein 4L OS=Homo sapiens OX=9606 GN=HSPA4L PE=1 SV=3 - [HS74L_HUMAN]	HSPA4L	94.5	12
P37108	Signal recognition particle 14 kDa protein OS=Homo sapiens OX=9606 GN=SRP14 PE=1 SV=2 - [SRP14_HUMAN]	SRP14	14.6	12
Q00577	Transcriptional activator protein Pur-alpha OS=Homo sapiens OX=9606 GN=PURA PE=1 SV=2 - [PURA_HUMAN]	PURA	34.9	12
Q14103	Heterogeneous nuclear ribonucleoprotein D0 OS=Homo sapiens OX=9606 GN=HNRNPD PE=1 SV=1 - [HNRPD_HUMAN]	HNRNPD	38.4	12
Q9BXS6	Nucleolar and spindle-associated protein 1 OS=Homo sapiens OX=9606 GN=NUSAP1 PE=1 SV=1 - [NUSAP_HUMAN]	NUSAP1	49.4	12
Q15058	Kinesin-like protein KIF14 OS=Homo sapiens OX=9606 GN=KIF14 PE=1 SV=1 - [KIF14_HUMAN]	KIF14	186.4	12
Q9Y285	Phenylalanine--tRNA ligase alpha subunit OS=Homo sapiens OX=9606 GN=FARSA PE=1 SV=3 - [SYFA_HUMAN]	FARSA	57.5	12
Q9H8H2	Probable ATP-dependent RNA helicase DDX31 OS=Homo sapiens OX=9606 GN=DDX31 PE=1 SV=2 - [DDX31_HUMAN]	DDX31	94	12
Q8NFW8	N-acylneuraminate cytidylyltransferase OS=Homo sapiens OX=9606 GN=CMAS PE=1 SV=2 - [NEUA_HUMAN]	CMAS	48.3	12
Q9BYK8	Helicase with zinc finger domain 2 OS=Homo sapiens OX=9606 GN=HELZ2 PE=1 SV=6 - [HELZ2_HUMAN]	HELZ2	294.5	12
Q9BYD2	39S ribosomal protein L9, mitochondrial OS=Homo sapiens OX=9606 GN=MRPL9 PE=1 SV=2 - [RM09_HUMAN]	MRPL9	30.2	12
Q9BX10	GTP-binding protein 2 OS=Homo sapiens OX=9606 GN=GTPBP2 PE=1 SV=1 - [GTPB2_HUMAN]	GTPBP2	65.7	12
Q14562	ATP-dependent RNA helicase DHX8 OS=Homo sapiens OX=9606 GN=DHX8 PE=1 SV=1 - [DHX8_HUMAN]	DHX8	139.2	12
O95248	Myotubularin-related protein 5 OS=Homo sapiens OX=9606 GN=SBF1 PE=1 SV=4 - [MTMR5_HUMAN]	SBF1	208.3	12
O00311	Cell division cycle 7-related protein kinase OS=Homo sapiens OX=9606 GN=CDC7 PE=1 SV=1 - [CDC7_HUMAN]	CDC7	63.8	12
Q9NWK9	Box C/D snoRNA protein 1 OS=Homo sapiens OX=9606 GN=ZNHIT6 PE=1 SV=1 - [BCD1_HUMAN]	ZNHIT6	53.9	12
Q7Z333	Probable helicase senataxin OS=Homo sapiens OX=9606 GN=SETX PE=1 SV=4 - [SETX_HUMAN]	SETX	302.7	12
Q13136	Liprin-alpha-1 OS=Homo sapiens OX=9606 GN=PPFIA1 PE=1 SV=1 - [LIPA1_HUMAN]	PPFIA1	135.7	12
Q9UGR2	Zinc finger CCCH domain-containing protein 7B OS=Homo sapiens OX=9606 GN=ZC3H7B PE=1 SV=1 - [Z3H7B_HUMAN]	ZC3H7B	111.5	12
Q7Z460	CLIP-associating protein 1 OS=Homo sapiens OX=9606 GN=CLASP1 PE=1 SV=1 - [CLAP1_HUMAN]	CLASP1	169.3	12
P26196	Probable ATP-dependent RNA helicase DDX6 OS=Homo sapiens OX=9606 GN=DDX6 PE=1 SV=2 - [DDX6_HUMAN]	DDX6	54.4	12
Q9NX20	39S ribosomal protein L16, mitochondrial OS=Homo sapiens OX=9606 GN=MRPL16 PE=1 SV=1 - [RM16_HUMAN]	MRPL16	28.4	12
Q9Y2T7	Y-box-binding protein 2 OS=Homo sapiens OX=9606 GN=YBX2 PE=1 SV=2 - [YBOX2_HUMAN]	YBX2	38.5	12
P48730	Casein kinase I isoform delta OS=Homo sapiens OX=9606 GN=CSNK1D PE=1 SV=2 - [KC1D_HUMAN]	CSNK1D	47.3	11
Q9UJF2	Ras GTPase-activating protein nGAP OS=Homo sapiens OX=9606 GN=RASAL2 PE=1 SV=2 - [NGAP_HUMAN]	RASAL2	128.5	11
Q9Y265	RuvB-like 1 OS=Homo sapiens OX=9606 GN=RUVBL1 PE=1 SV=1 - [RUVB1_HUMAN]	RUVBL1	50.2	11
P46782	40S ribosomal protein S5 OS=Homo sapiens OX=9606 GN=RPS5 PE=1 SV=4 - [RS5_HUMAN]	RPS5	22.9	11
P41091	Eukaryotic translation initiation factor 2 subunit 3 OS=Homo sapiens OX=9606 GN=EIF2S3 PE=1 SV=3 - [IF2G_HUMAN]	EIF2S3	51.1	11
Q16576	Histone-binding protein RBBP7 OS=Homo sapiens OX=9606 GN=RBBP7 PE=1 SV=1 - [RBBP7_HUMAN]	RBBP7	47.8	11
P78346	Ribonuclease P protein subunit p30 OS=Homo sapiens OX=9606 GN=RPP30 PE=1 SV=1 - [RPP30_HUMAN]	RPP30	29.3	11
P24928	DNA-directed RNA polymerase II subunit RPB1 OS=Homo sapiens OX=9606 GN=POLR2A PE=1 SV=2 - [RPB1_HUMAN]	POLR2A	217	11
Q9BZI7	Regulator of nonsense transcripts 3B OS=Homo sapiens OX=9606 GN=UPF3B PE=1 SV=1 - [REN3B_HUMAN]	UPF3B	57.7	11
Q96D09	G-protein coupled receptor-associated sorting protein 2 OS=Homo sapiens OX=9606 GN=GPRASP2 PE=1 SV=1 - [GASP2_HUMAN]	GPRASP2	93.7	11
Q16629	Serine/arginine-rich splicing factor 7 OS=Homo sapiens OX=9606 GN=SRSF7 PE=1 SV=1 - [SRSF7_HUMAN]	SRSF7	27.4	11
Q9Y3T9	Nucleolar complex protein 2 homolog OS=Homo sapiens OX=9606 GN=NOC2L PE=1 SV=4 - [NOC2L_HUMAN]	NOC2L	84.9	11
Q96P11	Probable 28S rRNA (cytosine-C(5))-methyltransferase OS=Homo sapiens OX=9606 GN=NSUN5 PE=1 SV=2 - [NSUN5_HUMAN]	NSUN5	46.7	11
Q5SY16	Polynucleotide 5'-hydroxyl-kinase NOL9 OS=Homo sapiens OX=9606 GN=NOL9 PE=1 SV=1 - [NOL9_HUMAN]	NOL9	79.3	11
Q7L576	Cytoplasmic FMR1-interacting protein 1 OS=Homo sapiens OX=9606 GN=CYFIP1 PE=1 SV=1 - [CYFP1_HUMAN]	CYFIP1	145.1	11
O15042	U2 snRNP-associated SURP motif-containing protein OS=Homo sapiens OX=9606 GN=U2SURP PE=1 SV=2 - [SR140_HUMAN]	U2SURP	118.2	11
P53007	Tricarboxylate transport protein, mitochondrial OS=Homo sapiens OX=9606 GN=SLC25A1 PE=1 SV=2 - [TXTP_HUMAN]	SLC25A1	34	11
P51784	Ubiquitin carboxyl-terminal hydrolase 11 OS=Homo sapiens OX=9606 GN=USP11 PE=1 SV=3 - [UBP11_HUMAN]	USP11	109.7	11
Q9NP81	Serine--tRNA ligase, mitochondrial OS=Homo sapiens OX=9606 GN=SARS2 PE=1 SV=1 - [SYSM_HUMAN]	SARS2	58.2	11
Q15776	Zinc finger protein with KRAB and SCAN domains 8 OS=Homo sapiens OX=9606 GN=ZKSCAN8 PE=1 SV=2 - [ZKSC8_HUMAN]	ZKSCAN8	65.8	11
Q8WVV9	Heterogeneous nuclear ribonucleoprotein L-like OS=Homo sapiens OX=9606 GN=HNRNPLL PE=1 SV=1 - [HNRLL_HUMAN]	HNRNPLL	60	11
Q9NRL2	Bromodomain adjacent to zinc finger domain protein 1A OS=Homo sapiens OX=9606 GN=BAZ1A PE=1 SV=2 - [BAZ1A_HUMAN]	BAZ1A	178.6	11
Q9NWU5	39S ribosomal protein L22, mitochondrial OS=Homo sapiens OX=9606 GN=MRPL22 PE=1 SV=1 - [RM22_HUMAN]	MRPL22	23.6	11
Q9H9Y6	DNA-directed RNA polymerase I subunit RPA2 OS=Homo sapiens OX=9606 GN=POLR1B PE=1 SV=2 - [RPA2_HUMAN]	POLR1B	128.1	11
O43290	U4/U6.U5 tri-snRNP-associated protein 1 OS=Homo sapiens OX=9606 GN=SART1 PE=1 SV=1 - [SNUT1_HUMAN]	SART1	90.2	11
Q6NZY4	Zinc finger CCHC domain-containing protein 8 OS=Homo sapiens OX=9606 GN=ZCCHC8 PE=1 SV=2 - [ZCHC8_HUMAN]	ZCCHC8	78.5	11
O94761	ATP-dependent DNA helicase Q4 OS=Homo sapiens OX=9606 GN=RECQL4 PE=1 SV=2 - [RECQ4_HUMAN]	RECQL4	133	11
Q9ULW3	Activator of basal transcription 1 OS=Homo sapiens OX=9606 GN=ABT1 PE=1 SV=1 - [ABT1_HUMAN]	ABT1	31.1	11
Q9Y4C8	Probable RNA-binding protein 19 OS=Homo sapiens OX=9606 GN=RBM19 PE=1 SV=3 - [RBM19_HUMAN]	RBM19	107.3	11
Q14527	Helicase-like transcription factor OS=Homo sapiens OX=9606 GN=HLTF PE=1 SV=2 - [HLTF_HUMAN]	HLTF	113.9	11
Q9BYD1	39S ribosomal protein L13, mitochondrial OS=Homo sapiens OX=9606 GN=MRPL13 PE=1 SV=1 - [RM13_HUMAN]	MRPL13	20.7	11
Q86UK7	E3 ubiquitin-protein ligase ZNF598 OS=Homo sapiens OX=9606 GN=ZNF598 PE=1 SV=1 - [ZN598_HUMAN]	ZNF598	98.6	11
Q9BY77	Polymerase delta-interacting protein 3 OS=Homo sapiens OX=9606 GN=POLDIP3 PE=1 SV=2 - [PDIP3_HUMAN]	POLDIP3	46.1	11
P49736	DNA replication licensing factor MCM2 OS=Homo sapiens OX=9606 GN=MCM2 PE=1 SV=4 - [MCM2_HUMAN]	MCM2	101.8	11
Q8TAE8	Growth arrest and DNA damage-inducible proteins-interacting protein 1 OS=Homo sapiens OX=9606 GN=GADD45GIP1 PE=1 SV=1 - [G45IP_HUMAN]	GADD45GIP1	25.4	11
Q9BYD6	39S ribosomal protein L1, mitochondrial OS=Homo sapiens OX=9606 GN=MRPL1 PE=1 SV=2 - [RM01_HUMAN]	MRPL1	36.9	11
Q9HC52	Chromobox protein homolog 8 OS=Homo sapiens OX=9606 GN=CBX8 PE=1 SV=3 - [CBX8_HUMAN]	CBX8	43.4	11
Q9BTD8	RNA-binding protein 42 OS=Homo sapiens OX=9606 GN=RBM42 PE=1 SV=1 - [RBM42_HUMAN]	RBM42	50.4	11
P54274	Telomeric repeat-binding factor 1 OS=Homo sapiens OX=9606 GN=TERF1 PE=1 SV=3 - [TERF1_HUMAN]	TERF1	50.2	11
O75319	RNA/RNP complex-1-interacting phosphatase OS=Homo sapiens OX=9606 GN=DUSP11 PE=1 SV=2 - [DUS11_HUMAN]	DUSP11	43.7	11
P25705	ATP synthase subunit alpha, mitochondrial OS=Homo sapiens OX=9606 GN=ATP5F1A PE=1 SV=1 - [ATPA_HUMAN]	ATP5F1A	59.7	10
P30050	60S ribosomal protein L12 OS=Homo sapiens OX=9606 GN=RPL12 PE=1 SV=1 - [RL12_HUMAN]	RPL12	17.8	10
Q09028	Histone-binding protein RBBP4 OS=Homo sapiens OX=9606 GN=RBBP4 PE=1 SV=3 - [RBBP4_HUMAN]	RBBP4	47.6	10
Q9Y3U8	60S ribosomal protein L36 OS=Homo sapiens OX=9606 GN=RPL36 PE=1 SV=3 - [RL36_HUMAN]	RPL36	12.2	10
Q5H9R7	Serine/threonine-protein phosphatase 6 regulatory subunit 3 OS=Homo sapiens OX=9606 GN=PPP6R3 PE=1 SV=2 - [PP6R3_HUMAN]	PPP6R3	97.6	10
P53621	Coatomer subunit alpha OS=Homo sapiens OX=9606 GN=COPA PE=1 SV=2 - [COPA_HUMAN]	COPA	138.3	10
O14744	Protein arginine N-methyltransferase 5 OS=Homo sapiens OX=9606 GN=PRMT5 PE=1 SV=4 - [ANM5_HUMAN]	PRMT5	72.6	10
Q9Y2P8	RNA 3'-terminal phosphate cyclase-like protein OS=Homo sapiens OX=9606 GN=RCL1 PE=1 SV=3 - [RCL1_HUMAN]	RCL1	40.8	10
P78362	SRSF protein kinase 2 OS=Homo sapiens OX=9606 GN=SRPK2 PE=1 SV=3 - [SRPK2_HUMAN]	SRPK2	77.5	10
O60524	Nuclear export mediator factor NEMF OS=Homo sapiens OX=9606 GN=NEMF PE=1 SV=4 - [NEMF_HUMAN]	NEMF	122.9	10
Q9Y5V3	Melanoma-associated antigen D1 OS=Homo sapiens OX=9606 GN=MAGED1 PE=1 SV=3 - [MAGD1_HUMAN]	MAGED1	86.1	10
Q12788	Transducin beta-like protein 3 OS=Homo sapiens OX=9606 GN=TBL3 PE=1 SV=2 - [TBL3_HUMAN]	TBL3	89	10
Q99575	Ribonucleases P/MRP protein subunit POP1 OS=Homo sapiens OX=9606 GN=POP1 PE=1 SV=2 - [POP1_HUMAN]	POP1	114.6	10
P14868	Aspartate--tRNA ligase, cytoplasmic OS=Homo sapiens OX=9606 GN=DARS PE=1 SV=2 - [SYDC_HUMAN]	DARS	57.1	10
P62861	40S ribosomal protein S30 OS=Homo sapiens OX=9606 GN=FAU PE=1 SV=1 - [RS30_HUMAN]	FAU	6.6	10
Q9BYG3	MKI67 FHA domain-interacting nucleolar phosphoprotein OS=Homo sapiens OX=9606 GN=NIFK PE=1 SV=1 - [MK67I_HUMAN]	NIFK	34.2	10
P82912	28S ribosomal protein S11, mitochondrial OS=Homo sapiens OX=9606 GN=MRPS11 PE=1 SV=2 - [RT11_HUMAN]	MRPS11	20.6	10
Q9NW08	DNA-directed RNA polymerase III subunit RPC2 OS=Homo sapiens OX=9606 GN=POLR3B PE=1 SV=2 - [RPC2_HUMAN]	POLR3B	127.7	10
Q96QR8	Transcriptional activator protein Pur-beta OS=Homo sapiens OX=9606 GN=PURB PE=1 SV=3 - [PURB_HUMAN]	PURB	33.2	10
Q08945	FACT complex subunit SSRP1 OS=Homo sapiens OX=9606 GN=SSRP1 PE=1 SV=1 - [SSRP1_HUMAN]	SSRP1	81	10
P60891	Ribose-phosphate pyrophosphokinase 1 OS=Homo sapiens OX=9606 GN=PRPS1 PE=1 SV=2 - [PRPS1_HUMAN]	PRPS1	34.8	10
Q12849	G-rich sequence factor 1 OS=Homo sapiens OX=9606 GN=GRSF1 PE=1 SV=3 - [GRSF1_HUMAN]	GRSF1	53.1	10
Q9HC36	rRNA methyltransferase 3, mitochondrial OS=Homo sapiens OX=9606 GN=MRM3 PE=1 SV=2 - [MRM3_HUMAN]	MRM3	47	10
Q6PK04	Coiled-coil domain-containing protein 137 OS=Homo sapiens OX=9606 GN=CCDC137 PE=1 SV=1 - [CC137_HUMAN]	CCDC137	33.2	10
P56270	Myc-associated zinc finger protein OS=Homo sapiens OX=9606 GN=MAZ PE=1 SV=1 - [MAZ_HUMAN]	MAZ	48.6	10
O94776	Metastasis-associated protein MTA2 OS=Homo sapiens OX=9606 GN=MTA2 PE=1 SV=1 - [MTA2_HUMAN]	MTA2	75	10
Q96ST3	Paired amphipathic helix protein Sin3a OS=Homo sapiens OX=9606 GN=SIN3A PE=1 SV=2 - [SIN3A_HUMAN]	SIN3A	145.1	10
Q8IX18	Probable ATP-dependent RNA helicase DHX40 OS=Homo sapiens OX=9606 GN=DHX40 PE=1 SV=2 - [DHX40_HUMAN]	DHX40	88.5	10
O60293	Zinc finger C3H1 domain-containing protein OS=Homo sapiens OX=9606 GN=ZFC3H1 PE=1 SV=3 - [ZC3H1_HUMAN]	ZFC3H1	226.2	10
P07199	Major centromere autoantigen B OS=Homo sapiens OX=9606 GN=CENPB PE=1 SV=2 - [CENPB_HUMAN]	CENPB	65.1	10
Q13610	Periodic tryptophan protein 1 homolog OS=Homo sapiens OX=9606 GN=PWP1 PE=1 SV=1 - [PWP1_HUMAN]	PWP1	55.8	10
Q8IXB1	DnaJ homolog subfamily C member 10 OS=Homo sapiens OX=9606 GN=DNAJC10 PE=1 SV=2 - [DJC10_HUMAN]	DNAJC10	91	10
Q6ZN55	Zinc finger protein 574 OS=Homo sapiens OX=9606 GN=ZNF574 PE=1 SV=2 - [ZN574_HUMAN]	ZNF574	98.8	10
Q96PZ0	Pseudouridylate synthase 7 homolog OS=Homo sapiens OX=9606 GN=PUS7 PE=1 SV=2 - [PUS7_HUMAN]	PUS7	75	10
O43395	U4/U6 small nuclear ribonucleoprotein Prp3 OS=Homo sapiens OX=9606 GN=PRPF3 PE=1 SV=2 - [PRPF3_HUMAN]	PRPF3	77.5	10
Q6P1J9	Parafibromin OS=Homo sapiens OX=9606 GN=CDC73 PE=1 SV=1 - [CDC73_HUMAN]	CDC73	60.5	10
Q9NY12	H/ACA ribonucleoprotein complex subunit 1 OS=Homo sapiens OX=9606 GN=GAR1 PE=1 SV=1 - [GAR1_HUMAN]	GAR1	22.3	10
P57678	Gem-associated protein 4 OS=Homo sapiens OX=9606 GN=GEMIN4 PE=1 SV=2 - [GEMI4_HUMAN]	GEMIN4	120	10
Q5VWQ0	Lysine-specific demethylase 9 OS=Homo sapiens OX=9606 GN=RSBN1 PE=1 SV=2 - [RSBN1_HUMAN]	RSBN1	90	10
Q96CX2	BTB/POZ domain-containing protein KCTD12 OS=Homo sapiens OX=9606 GN=KCTD12 PE=1 SV=1 - [KCD12_HUMAN]	KCTD12	35.7	10
Q96PV6	Leukocyte receptor cluster member 8 OS=Homo sapiens OX=9606 GN=LENG8 PE=1 SV=3 - [LENG8_HUMAN]	LENG8	88.1	10
Q9H0U9	Testis-specific Y-encoded-like protein 1 OS=Homo sapiens OX=9606 GN=TSPYL1 PE=1 SV=3 - [TSYL1_HUMAN]	TSPYL1	49.2	10
P50991	T-complex protein 1 subunit delta OS=Homo sapiens OX=9606 GN=CCT4 PE=1 SV=4 - [TCPD_HUMAN]	CCT4	57.9	10
Q9H6Y2	WD repeat-containing protein 55 OS=Homo sapiens OX=9606 GN=WDR55 PE=1 SV=2 - [WDR55_HUMAN]	WDR55	42	10
Q5JSZ5	Protein PRRC2B OS=Homo sapiens OX=9606 GN=PRRC2B PE=1 SV=2 - [PRC2B_HUMAN]	PRRC2B	242.8	10
Q66LE6	Serine/threonine-protein phosphatase 2A 55 kDa regulatory subunit B delta isoform OS=Homo sapiens OX=9606 GN=PPP2R2D PE=1 SV=1 - [2ABD_HUMAN]	PPP2R2D	52	10
Q96HR8	H/ACA ribonucleoprotein complex non-core subunit NAF1 OS=Homo sapiens OX=9606 GN=NAF1 PE=1 SV=2 - [NAF1_HUMAN]	NAF1	53.7	10
P48729	Casein kinase I isoform alpha OS=Homo sapiens OX=9606 GN=CSNK1A1 PE=1 SV=2 - [KC1A_HUMAN]	CSNK1A1	38.9	9
Q13200	26S proteasome non-ATPase regulatory subunit 2 OS=Homo sapiens OX=9606 GN=PSMD2 PE=1 SV=3 - [PSMD2_HUMAN]	PSMD2	100.1	9
P55084	Trifunctional enzyme subunit beta, mitochondrial OS=Homo sapiens OX=9606 GN=HADHB PE=1 SV=3 - [ECHB_HUMAN]	HADHB	51.3	9
Q13868	Exosome complex component RRP4 OS=Homo sapiens OX=9606 GN=EXOSC2 PE=1 SV=2 - [EXOS2_HUMAN]	EXOSC2	32.8	9
O43242	26S proteasome non-ATPase regulatory subunit 3 OS=Homo sapiens OX=9606 GN=PSMD3 PE=1 SV=2 - [PSMD3_HUMAN]	PSMD3	60.9	9
Q8IWZ3	Ankyrin repeat and KH domain-containing protein 1 OS=Homo sapiens OX=9606 GN=ANKHD1 PE=1 SV=1 - [ANKH1_HUMAN]	ANKHD1	269.3	9
O60762	Dolichol-phosphate mannosyltransferase subunit 1 OS=Homo sapiens OX=9606 GN=DPM1 PE=1 SV=1 - [DPM1_HUMAN]	DPM1	29.6	9
P35268	60S ribosomal protein L22 OS=Homo sapiens OX=9606 GN=RPL22 PE=1 SV=2 - [RL22_HUMAN]	RPL22	14.8	9
P42696	RNA-binding protein 34 OS=Homo sapiens OX=9606 GN=RBM34 PE=1 SV=2 - [RBM34_HUMAN]	RBM34	48.5	9
Q07666	KH domain-containing, RNA-binding, signal transduction-associated protein 1 OS=Homo sapiens OX=9606 GN=KHDRBS1 PE=1 SV=1 - [KHDR1_HUMAN]	KHDRBS1	48.2	9
P07910	Heterogeneous nuclear ribonucleoproteins C1/C2 OS=Homo sapiens OX=9606 GN=HNRNPC PE=1 SV=4 - [HNRPC_HUMAN]	HNRNPC	33.6	9
Q13428	Treacle protein OS=Homo sapiens OX=9606 GN=TCOF1 PE=1 SV=3 - [TCOF_HUMAN]	TCOF1	152	9
Q969Q0	60S ribosomal protein L36a-like OS=Homo sapiens OX=9606 GN=RPL36AL PE=1 SV=3 - [RL36L_HUMAN]	RPL36AL	12.5	9
P33992	DNA replication licensing factor MCM5 OS=Homo sapiens OX=9606 GN=MCM5 PE=1 SV=5 - [MCM5_HUMAN]	MCM5	82.2	9
Q12797	Aspartyl/asparaginyl beta-hydroxylase OS=Homo sapiens OX=9606 GN=ASPH PE=1 SV=3 - [ASPH_HUMAN]	ASPH	85.8	9
O95470	Sphingosine-1-phosphate lyase 1 OS=Homo sapiens OX=9606 GN=SGPL1 PE=1 SV=3 - [SGPL1_HUMAN]	SGPL1	63.5	9
Q9ULX6	A-kinase anchor protein 8-like OS=Homo sapiens OX=9606 GN=AKAP8L PE=1 SV=3 - [AKP8L_HUMAN]	AKAP8L	71.6	9
Q9Y5J1	U3 small nucleolar RNA-associated protein 18 homolog OS=Homo sapiens OX=9606 GN=UTP18 PE=1 SV=3 - [UTP18_HUMAN]	UTP18	62	9
O75934	Pre-mRNA-splicing factor SPF27 OS=Homo sapiens OX=9606 GN=BCAS2 PE=1 SV=1 - [SPF27_HUMAN]	BCAS2	26.1	9
Q9Y4W2	Ribosomal biogenesis protein LAS1L OS=Homo sapiens OX=9606 GN=LAS1L PE=1 SV=2 - [LAS1L_HUMAN]	LAS1L	83	9
Q86UE4	Protein LYRIC OS=Homo sapiens OX=9606 GN=MTDH PE=1 SV=2 - [LYRIC_HUMAN]	MTDH	63.8	9
O43809	Cleavage and polyadenylation specificity factor subunit 5 OS=Homo sapiens OX=9606 GN=NUDT21 PE=1 SV=1 - [CPSF5_HUMAN]	NUDT21	26.2	9
O60287	Nucleolar pre-ribosomal-associated protein 1 OS=Homo sapiens OX=9606 GN=URB1 PE=1 SV=4 - [NPA1P_HUMAN]	URB1	254.2	9
A4D1E9	GTP-binding protein 10 OS=Homo sapiens OX=9606 GN=GTPBP10 PE=1 SV=1 - [GTPBA_HUMAN]	GTPBP10	42.9	9
Q08J23	tRNA (cytosine(34)-C(5))-methyltransferase OS=Homo sapiens OX=9606 GN=NSUN2 PE=1 SV=2 - [NSUN2_HUMAN]	NSUN2	86.4	9
Q562R1	Beta-actin-like protein 2 OS=Homo sapiens OX=9606 GN=ACTBL2 PE=1 SV=2 - [ACTBL_HUMAN]	ACTBL2	42	9
Q9NWT1	p21-activated protein kinase-interacting protein 1 OS=Homo sapiens OX=9606 GN=PAK1IP1 PE=1 SV=2 - [PK1IP_HUMAN]	PAK1IP1	43.9	9
P62826	GTP-binding nuclear protein Ran OS=Homo sapiens OX=9606 GN=RAN PE=1 SV=3 - [RAN_HUMAN]	RAN	24.4	9
P19525	Interferon-induced, double-stranded RNA-activated protein kinase OS=Homo sapiens OX=9606 GN=EIF2AK2 PE=1 SV=2 - [E2AK2_HUMAN]	EIF2AK2	62.1	9
Q8N8A6	ATP-dependent RNA helicase DDX51 OS=Homo sapiens OX=9606 GN=DDX51 PE=1 SV=3 - [DDX51_HUMAN]	DDX51	72.4	9
Q9UGN5	Poly [ADP-ribose] polymerase 2 OS=Homo sapiens OX=9606 GN=PARP2 PE=1 SV=2 - [PARP2_HUMAN]	PARP2	66.2	9
Q9Y6V7	Probable ATP-dependent RNA helicase DDX49 OS=Homo sapiens OX=9606 GN=DDX49 PE=1 SV=1 - [DDX49_HUMAN]	DDX49	54.2	9
Q9GZR2	RNA exonuclease 4 OS=Homo sapiens OX=9606 GN=REXO4 PE=1 SV=2 - [REXO4_HUMAN]	REXO4	46.6	9
Q16777	Histone H2A type 2-C OS=Homo sapiens OX=9606 GN=HIST2H2AC PE=1 SV=4 - [H2A2C_HUMAN]	HIST2H2AC	14	9
Q14004	Cyclin-dependent kinase 13 OS=Homo sapiens OX=9606 GN=CDK13 PE=1 SV=2 - [CDK13_HUMAN]	CDK13	164.8	9
Q9HD33	39S ribosomal protein L47, mitochondrial OS=Homo sapiens OX=9606 GN=MRPL47 PE=1 SV=2 - [RM47_HUMAN]	MRPL47	29.4	9
O43684	Mitotic checkpoint protein BUB3 OS=Homo sapiens OX=9606 GN=BUB3 PE=1 SV=1 - [BUB3_HUMAN]	BUB3	37.1	9
Q2TAY7	WD40 repeat-containing protein SMU1 OS=Homo sapiens OX=9606 GN=SMU1 PE=1 SV=2 - [SMU1_HUMAN]	SMU1	57.5	9
O43251	RNA binding protein fox-1 homolog 2 OS=Homo sapiens OX=9606 GN=RBFOX2 PE=1 SV=3 - [RFOX2_HUMAN]	RBFOX2	41.3	9
Q14146	Unhealthy ribosome biogenesis protein 2 homolog OS=Homo sapiens OX=9606 GN=URB2 PE=2 SV=2 - [URB2_HUMAN]	URB2	170.4	9
O43172	U4/U6 small nuclear ribonucleoprotein Prp4 OS=Homo sapiens OX=9606 GN=PRPF4 PE=1 SV=2 - [PRP4_HUMAN]	PRPF4	58.4	9
O75530	Polycomb protein EED OS=Homo sapiens OX=9606 GN=EED PE=1 SV=2 - [EED_HUMAN]	EED	50.2	9
Q9HCM4	Band 4.1-like protein 5 OS=Homo sapiens OX=9606 GN=EPB41L5 PE=1 SV=3 - [E41L5_HUMAN]	EPB41L5	81.8	9
Q13045	Protein flightless-1 homolog OS=Homo sapiens OX=9606 GN=FLII PE=1 SV=2 - [FLII_HUMAN]	FLII	144.7	9
Q9BWF3	RNA-binding protein 4 OS=Homo sapiens OX=9606 GN=RBM4 PE=1 SV=1 - [RBM4_HUMAN]	RBM4	40.3	9
Q96MU7	YTH domain-containing protein 1 OS=Homo sapiens OX=9606 GN=YTHDC1 PE=1 SV=3 - [YTDC1_HUMAN]	YTHDC1	84.6	9
P26358	DNA (cytosine-5)-methyltransferase 1 OS=Homo sapiens OX=9606 GN=DNMT1 PE=1 SV=2 - [DNMT1_HUMAN]	DNMT1	183	9
Q86XZ4	Spermatogenesis-associated serine-rich protein 2 OS=Homo sapiens OX=9606 GN=SPATS2 PE=1 SV=1 - [SPAS2_HUMAN]	SPATS2	59.5	9
P78332	RNA-binding protein 6 OS=Homo sapiens OX=9606 GN=RBM6 PE=1 SV=5 - [RBM6_HUMAN]	RBM6	128.6	9
Q14679	Tubulin polyglutamylase TTLL4 OS=Homo sapiens OX=9606 GN=TTLL4 PE=1 SV=2 - [TTLL4_HUMAN]	TTLL4	133.3	9
Q9UHI8	A disintegrin and metalloproteinase with thrombospondin motifs 1 OS=Homo sapiens OX=9606 GN=ADAMTS1 PE=1 SV=4 - [ATS1_HUMAN]	ADAMTS1	105.3	9
Q8TEQ6	Gem-associated protein 5 OS=Homo sapiens OX=9606 GN=GEMIN5 PE=1 SV=3 - [GEMI5_HUMAN]	GEMIN5	168.5	9
O95163	Elongator complex protein 1 OS=Homo sapiens OX=9606 GN=ELP1 PE=1 SV=3 - [ELP1_HUMAN]	ELP1	150.2	8
O60841	Eukaryotic translation initiation factor 5B OS=Homo sapiens OX=9606 GN=EIF5B PE=1 SV=4 - [IF2P_HUMAN]	EIF5B	138.7	8
P62195	26S proteasome regulatory subunit 8 OS=Homo sapiens OX=9606 GN=PSMC5 PE=1 SV=1 - [PRS8_HUMAN]	PSMC5	45.6	8
Q03701	CCAAT/enhancer-binding protein zeta OS=Homo sapiens OX=9606 GN=CEBPZ PE=1 SV=3 - [CEBPZ_HUMAN]	CEBPZ	120.9	8
Q9NZ01	Very-long-chain enoyl-CoA reductase OS=Homo sapiens OX=9606 GN=TECR PE=1 SV=1 - [TECR_HUMAN]	TECR	36	8
Q9UKD2	mRNA turnover protein 4 homolog OS=Homo sapiens OX=9606 GN=MRTO4 PE=1 SV=2 - [MRT4_HUMAN]	MRTO4	27.5	8
Q8WY36	HMG box transcription factor BBX OS=Homo sapiens OX=9606 GN=BBX PE=1 SV=1 - [BBX_HUMAN]	BBX	105.1	8
O00410	Importin-5 OS=Homo sapiens OX=9606 GN=IPO5 PE=1 SV=4 - [IPO5_HUMAN]	IPO5	123.5	8
Q14444	Caprin-1 OS=Homo sapiens OX=9606 GN=CAPRIN1 PE=1 SV=2 - [CAPR1_HUMAN]	CAPRIN1	78.3	8
Q13547	Histone deacetylase 1 OS=Homo sapiens OX=9606 GN=HDAC1 PE=1 SV=1 - [HDAC1_HUMAN]	HDAC1	55.1	8
Q9Y3Z3	Deoxynucleoside triphosphate triphosphohydrolase SAMHD1 OS=Homo sapiens OX=9606 GN=SAMHD1 PE=1 SV=2 - [SAMH1_HUMAN]	SAMHD1	72.2	8
Q10570	Cleavage and polyadenylation specificity factor subunit 1 OS=Homo sapiens OX=9606 GN=CPSF1 PE=1 SV=2 - [CPSF1_HUMAN]	CPSF1	160.8	8
Q8NE71	ATP-binding cassette sub-family F member 1 OS=Homo sapiens OX=9606 GN=ABCF1 PE=1 SV=2 - [ABCF1_HUMAN]	ABCF1	95.9	8
Q14137	Ribosome biogenesis protein BOP1 OS=Homo sapiens OX=9606 GN=BOP1 PE=1 SV=2 - [BOP1_HUMAN]	BOP1	83.6	8
P23246	Splicing factor, proline- and glutamine-rich OS=Homo sapiens OX=9606 GN=SFPQ PE=1 SV=2 - [SFPQ_HUMAN]	SFPQ	76.1	8
Q15650	Activating signal cointegrator 1 OS=Homo sapiens OX=9606 GN=TRIP4 PE=1 SV=4 - [TRIP4_HUMAN]	TRIP4	66.1	8
Q96EY4	Translation machinery-associated protein 16 OS=Homo sapiens OX=9606 GN=TMA16 PE=1 SV=2 - [TMA16_HUMAN]	TMA16	23.8	8
Q71UM5	40S ribosomal protein S27-like OS=Homo sapiens OX=9606 GN=RPS27L PE=1 SV=3 - [RS27L_HUMAN]	RPS27L	9.5	8
Q8IWX8	Calcium homeostasis endoplasmic reticulum protein OS=Homo sapiens OX=9606 GN=CHERP PE=1 SV=3 - [CHERP_HUMAN]	CHERP	103.6	8
Q9H967	WD repeat-containing protein 76 OS=Homo sapiens OX=9606 GN=WDR76 PE=1 SV=2 - [WDR76_HUMAN]	WDR76	69.7	8
Q96T37	RNA-binding protein 15 OS=Homo sapiens OX=9606 GN=RBM15 PE=1 SV=2 - [RBM15_HUMAN]	RBM15	107.1	8
Q9HAU5	Regulator of nonsense transcripts 2 OS=Homo sapiens OX=9606 GN=UPF2 PE=1 SV=1 - [RENT2_HUMAN]	UPF2	147.7	8
O43823	A-kinase anchor protein 8 OS=Homo sapiens OX=9606 GN=AKAP8 PE=1 SV=1 - [AKAP8_HUMAN]	AKAP8	76.1	8
P50990	T-complex protein 1 subunit theta OS=Homo sapiens OX=9606 GN=CCT8 PE=1 SV=4 - [TCPQ_HUMAN]	CCT8	59.6	8
Q8IY17	Neuropathy target esterase OS=Homo sapiens OX=9606 GN=PNPLA6 PE=1 SV=2 - [PLPL6_HUMAN]	PNPLA6	149.9	8
Q9Y3B9	RRP15-like protein OS=Homo sapiens OX=9606 GN=RRP15 PE=1 SV=2 - [RRP15_HUMAN]	RRP15	31.5	8
Q6UXN9	WD repeat-containing protein 82 OS=Homo sapiens OX=9606 GN=WDR82 PE=1 SV=1 - [WDR82_HUMAN]	WDR82	35.1	8
P28340	DNA polymerase delta catalytic subunit OS=Homo sapiens OX=9606 GN=POLD1 PE=1 SV=2 - [DPOD1_HUMAN]	POLD1	123.6	8
Q9Y2L1	Exosome complex exonuclease RRP44 OS=Homo sapiens OX=9606 GN=DIS3 PE=1 SV=2 - [RRP44_HUMAN]	DIS3	108.9	8
Q07157	Tight junction protein ZO-1 OS=Homo sapiens OX=9606 GN=TJP1 PE=1 SV=3 - [ZO1_HUMAN]	TJP1	195.3	8
P52815	39S ribosomal protein L12, mitochondrial OS=Homo sapiens OX=9606 GN=MRPL12 PE=1 SV=2 - [RM12_HUMAN]	MRPL12	21.3	8
Q9NRR4	Ribonuclease 3 OS=Homo sapiens OX=9606 GN=DROSHA PE=1 SV=2 - [RNC_HUMAN]	DROSHA	159.2	8
Q99496	E3 ubiquitin-protein ligase RING2 OS=Homo sapiens OX=9606 GN=RNF2 PE=1 SV=1 - [RING2_HUMAN]	RNF2	37.6	8
Q9UBU9	Nuclear RNA export factor 1 OS=Homo sapiens OX=9606 GN=NXF1 PE=1 SV=1 - [NXF1_HUMAN]	NXF1	70.1	8
P98175	RNA-binding protein 10 OS=Homo sapiens OX=9606 GN=RBM10 PE=1 SV=3 - [RBM10_HUMAN]	RBM10	103.5	8
P08621	U1 small nuclear ribonucleoprotein 70 kDa OS=Homo sapiens OX=9606 GN=SNRNP70 PE=1 SV=2 - [RU17_HUMAN]	SNRNP70	51.5	8
Q7Z2W9	39S ribosomal protein L21, mitochondrial OS=Homo sapiens OX=9606 GN=MRPL21 PE=1 SV=2 - [RM21_HUMAN]	MRPL21	22.8	8
O75818	Ribonuclease P protein subunit p40 OS=Homo sapiens OX=9606 GN=RPP40 PE=1 SV=3 - [RPP40_HUMAN]	RPP40	41.8	8
Q92547	DNA topoisomerase 2-binding protein 1 OS=Homo sapiens OX=9606 GN=TOPBP1 PE=1 SV=3 - [TOPB1_HUMAN]	TOPBP1	170.6	8
P19784	Casein kinase II subunit alpha' OS=Homo sapiens OX=9606 GN=CSNK2A2 PE=1 SV=1 - [CSK22_HUMAN]	CSNK2A2	41.2	8
P46060	Ran GTPase-activating protein 1 OS=Homo sapiens OX=9606 GN=RANGAP1 PE=1 SV=1 - [RAGP1_HUMAN]	RANGAP1	63.5	8
P78406	mRNA export factor OS=Homo sapiens OX=9606 GN=RAE1 PE=1 SV=1 - [RAE1L_HUMAN]	RAE1	40.9	8
P49757	Protein numb homolog OS=Homo sapiens OX=9606 GN=NUMB PE=1 SV=2 - [NUMB_HUMAN]	NUMB	70.8	8
Q86US8	Telomerase-binding protein EST1A OS=Homo sapiens OX=9606 GN=SMG6 PE=1 SV=2 - [EST1A_HUMAN]	SMG6	160.4	8
Q9UJA3	DNA helicase MCM8 OS=Homo sapiens OX=9606 GN=MCM8 PE=1 SV=2 - [MCM8_HUMAN]	MCM8	93.6	8
Q9Y3A4	Ribosomal RNA-processing protein 7 homolog A OS=Homo sapiens OX=9606 GN=RRP7A PE=1 SV=2 - [RRP7A_HUMAN]	RRP7A	32.3	8
Q9GZL7	Ribosome biogenesis protein WDR12 OS=Homo sapiens OX=9606 GN=WDR12 PE=1 SV=2 - [WDR12_HUMAN]	WDR12	47.7	8
P85037	Forkhead box protein K1 OS=Homo sapiens OX=9606 GN=FOXK1 PE=1 SV=1 - [FOXK1_HUMAN]	FOXK1	75.4	8
O94964	Protein SOGA1 OS=Homo sapiens OX=9606 GN=SOGA1 PE=1 SV=2 - [SOGA1_HUMAN]	SOGA1	159.7	8
P40227	T-complex protein 1 subunit zeta OS=Homo sapiens OX=9606 GN=CCT6A PE=1 SV=3 - [TCPZ_HUMAN]	CCT6A	58	8
Q9BTE3	Mini-chromosome maintenance complex-binding protein OS=Homo sapiens OX=9606 GN=MCMBP PE=1 SV=2 - [MCMBP_HUMAN]	MCMBP	72.9	8
Q96BK5	PIN2/TERF1-interacting telomerase inhibitor 1 OS=Homo sapiens OX=9606 GN=PINX1 PE=1 SV=2 - [PINX1_HUMAN]	PINX1	37	8
Q8N5A5	Zinc finger CCCH-type with G patch domain-containing protein OS=Homo sapiens OX=9606 GN=ZGPAT PE=1 SV=3 - [ZGPAT_HUMAN]	ZGPAT	57.3	8
Q7L2J0	7SK snRNA methylphosphate capping enzyme OS=Homo sapiens OX=9606 GN=MEPCE PE=1 SV=1 - [MEPCE_HUMAN]	MEPCE	74.3	8
O75161	Nephrocystin-4 OS=Homo sapiens OX=9606 GN=NPHP4 PE=1 SV=2 - [NPHP4_HUMAN]	NPHP4	157.5	8
Q8WV16	DDB1- and CUL4-associated factor 4 OS=Homo sapiens OX=9606 GN=DCAF4 PE=1 SV=3 - [DCAF4_HUMAN]	DCAF4	55.7	8
Q8N442	Translation factor GUF1, mitochondrial OS=Homo sapiens OX=9606 GN=GUF1 PE=1 SV=1 - [GUF1_HUMAN]	GUF1	74.3	8
P62258	14-3-3 protein epsilon OS=Homo sapiens OX=9606 GN=YWHAE PE=1 SV=1 - [1433E_HUMAN]	YWHAE	29.2	7
Q13162	Peroxiredoxin-4 OS=Homo sapiens OX=9606 GN=PRDX4 PE=1 SV=1 - [PRDX4_HUMAN]	PRDX4	30.5	7
O95071	E3 ubiquitin-protein ligase UBR5 OS=Homo sapiens OX=9606 GN=UBR5 PE=1 SV=2 - [UBR5_HUMAN]	UBR5	309.2	7
O95602	DNA-directed RNA polymerase I subunit RPA1 OS=Homo sapiens OX=9606 GN=POLR1A PE=1 SV=2 - [RPA1_HUMAN]	POLR1A	194.7	7
P50402	Emerin OS=Homo sapiens OX=9606 GN=EMD PE=1 SV=1 - [EMD_HUMAN]	EMD	29	7
P05198	Eukaryotic translation initiation factor 2 subunit 1 OS=Homo sapiens OX=9606 GN=EIF2S1 PE=1 SV=3 - [IF2A_HUMAN]	EIF2S1	36.1	7
P49207	60S ribosomal protein L34 OS=Homo sapiens OX=9606 GN=RPL34 PE=1 SV=3 - [RL34_HUMAN]	RPL34	13.3	7
P11388	DNA topoisomerase 2-alpha OS=Homo sapiens OX=9606 GN=TOP2A PE=1 SV=3 - [TOP2A_HUMAN]	TOP2A	174.3	7
Q08170	Serine/arginine-rich splicing factor 4 OS=Homo sapiens OX=9606 GN=SRSF4 PE=1 SV=2 - [SRSF4_HUMAN]	SRSF4	56.6	7
Q92769	Histone deacetylase 2 OS=Homo sapiens OX=9606 GN=HDAC2 PE=1 SV=2 - [HDAC2_HUMAN]	HDAC2	55.3	7
Q9P035	Very-long-chain (3R)-3-hydroxyacyl-CoA dehydratase 3 OS=Homo sapiens OX=9606 GN=HACD3 PE=1 SV=2 - [HACD3_HUMAN]	HACD3	43.1	7
Q01130	Serine/arginine-rich splicing factor 2 OS=Homo sapiens OX=9606 GN=SRSF2 PE=1 SV=4 - [SRSF2_HUMAN]	SRSF2	25.5	7
O75569	Interferon-inducible double-stranded RNA-dependent protein kinase activator A OS=Homo sapiens OX=9606 GN=PRKRA PE=1 SV=1 - [PRKRA_HUMAN]	PRKRA	34.4	7
P27348	14-3-3 protein theta OS=Homo sapiens OX=9606 GN=YWHAQ PE=1 SV=1 - [1433T_HUMAN]	YWHAQ	27.7	7
Q9P2K5	Myelin expression factor 2 OS=Homo sapiens OX=9606 GN=MYEF2 PE=1 SV=3 - [MYEF2_HUMAN]	MYEF2	64.1	7
P07305	Histone H1.0 OS=Homo sapiens OX=9606 GN=H1F0 PE=1 SV=3 - [H10_HUMAN]	H1F0	20.9	7
O75190	DnaJ homolog subfamily B member 6 OS=Homo sapiens OX=9606 GN=DNAJB6 PE=1 SV=2 - [DNJB6_HUMAN]	DNAJB6	36.1	7
Q96TA2	ATP-dependent zinc metalloprotease YME1L1 OS=Homo sapiens OX=9606 GN=YME1L1 PE=1 SV=2 - [YMEL1_HUMAN]	YME1L1	86.4	7
P54136	Arginine--tRNA ligase, cytoplasmic OS=Homo sapiens OX=9606 GN=RARS PE=1 SV=2 - [SYRC_HUMAN]	RARS	75.3	7
P63244	Receptor of activated protein C kinase 1 OS=Homo sapiens OX=9606 GN=RACK1 PE=1 SV=3 - [RACK1_HUMAN]	RACK1	35.1	7
Q15366	Poly(rC)-binding protein 2 OS=Homo sapiens OX=9606 GN=PCBP2 PE=1 SV=1 - [PCBP2_HUMAN]	PCBP2	38.6	7
Q1ED39	Lysine-rich nucleolar protein 1 OS=Homo sapiens OX=9606 GN=KNOP1 PE=1 SV=1 - [KNOP1_HUMAN]	KNOP1	51.6	7
Q9Y4A5	Transformation/transcription domain-associated protein OS=Homo sapiens OX=9606 GN=TRRAP PE=1 SV=3 - [TRRAP_HUMAN]	TRRAP	437.3	7
Q96I25	Splicing factor 45 OS=Homo sapiens OX=9606 GN=RBM17 PE=1 SV=1 - [SPF45_HUMAN]	RBM17	44.9	7
Q99873	Protein arginine N-methyltransferase 1 OS=Homo sapiens OX=9606 GN=PRMT1 PE=1 SV=3 - [ANM1_HUMAN]	PRMT1	42.4	7
Q13573	SNW domain-containing protein 1 OS=Homo sapiens OX=9606 GN=SNW1 PE=1 SV=1 - [SNW1_HUMAN]	SNW1	61.5	7
Q9H7E9	UPF0488 protein C8orf33 OS=Homo sapiens OX=9606 GN=C8orf33 PE=1 SV=1 - [CH033_HUMAN]	C8orf33	25	7
P14678	Small nuclear ribonucleoprotein-associated proteins B and B' OS=Homo sapiens OX=9606 GN=SNRPB PE=1 SV=2 - [RSMB_HUMAN]	SNRPB	24.6	7
Q8IWS0	PHD finger protein 6 OS=Homo sapiens OX=9606 GN=PHF6 PE=1 SV=1 - [PHF6_HUMAN]	PHF6	41.3	7
Q96GD4	Aurora kinase B OS=Homo sapiens OX=9606 GN=AURKB PE=1 SV=3 - [AURKB_HUMAN]	AURKB	39.3	7
P47914	60S ribosomal protein L29 OS=Homo sapiens OX=9606 GN=RPL29 PE=1 SV=2 - [RL29_HUMAN]	RPL29	17.7	7
Q92945	Far upstream element-binding protein 2 OS=Homo sapiens OX=9606 GN=KHSRP PE=1 SV=4 - [FUBP2_HUMAN]	KHSRP	73.1	7
Q96QE5	Transcription elongation factor, mitochondrial OS=Homo sapiens OX=9606 GN=TEFM PE=1 SV=1 - [TEFM_HUMAN]	TEFM	41.6	7
Q9UK59	Lariat debranching enzyme OS=Homo sapiens OX=9606 GN=DBR1 PE=1 SV=2 - [DBR1_HUMAN]	DBR1	61.5	7
O15371	Eukaryotic translation initiation factor 3 subunit D OS=Homo sapiens OX=9606 GN=EIF3D PE=1 SV=1 - [EIF3D_HUMAN]	EIF3D	63.9	7
Q9BRZ2	E3 ubiquitin-protein ligase TRIM56 OS=Homo sapiens OX=9606 GN=TRIM56 PE=1 SV=3 - [TRI56_HUMAN]	TRIM56	81.4	7
Q6P5Z2	Serine/threonine-protein kinase N3 OS=Homo sapiens OX=9606 GN=PKN3 PE=1 SV=1 - [PKN3_HUMAN]	PKN3	99.4	7
O94887	FERM, ARHGEF and pleckstrin domain-containing protein 2 OS=Homo sapiens OX=9606 GN=FARP2 PE=1 SV=3 - [FARP2_HUMAN]	FARP2	119.8	7
Q8N6R0	Methyltransferase-like protein 13 OS=Homo sapiens OX=9606 GN=METTL13 PE=1 SV=1 - [MET13_HUMAN]	METTL13	78.7	7
Q9H6R0	ATP-dependent RNA helicase DHX33 OS=Homo sapiens OX=9606 GN=DHX33 PE=1 SV=2 - [DHX33_HUMAN]	DHX33	78.8	7
O96028	Histone-lysine N-methyltransferase NSD2 OS=Homo sapiens OX=9606 GN=NSD2 PE=1 SV=1 - [NSD2_HUMAN]	NSD2	152.2	7
Q5T8P6	RNA-binding protein 26 OS=Homo sapiens OX=9606 GN=RBM26 PE=1 SV=3 - [RBM26_HUMAN]	RBM26	113.5	7
Q9H4L4	Sentrin-specific protease 3 OS=Homo sapiens OX=9606 GN=SENP3 PE=1 SV=2 - [SENP3_HUMAN]	SENP3	65	7
Q02040	A-kinase anchor protein 17A OS=Homo sapiens OX=9606 GN=AKAP17A PE=1 SV=2 - [AK17A_HUMAN]	AKAP17A	80.7	7
Q9Y295	Developmentally-regulated GTP-binding protein 1 OS=Homo sapiens OX=9606 GN=DRG1 PE=1 SV=1 - [DRG1_HUMAN]	DRG1	40.5	7
Q7KZF4	Staphylococcal nuclease domain-containing protein 1 OS=Homo sapiens OX=9606 GN=SND1 PE=1 SV=1 - [SND1_HUMAN]	SND1	101.9	7
Q7Z6E9	E3 ubiquitin-protein ligase RBBP6 OS=Homo sapiens OX=9606 GN=RBBP6 PE=1 SV=1 - [RBBP6_HUMAN]	RBBP6	201.4	7
Q96EL2	28S ribosomal protein S24, mitochondrial OS=Homo sapiens OX=9606 GN=MRPS24 PE=1 SV=1 - [RT24_HUMAN]	MRPS24	19	7
Q9ULT8	E3 ubiquitin-protein ligase HECTD1 OS=Homo sapiens OX=9606 GN=HECTD1 PE=1 SV=3 - [HECD1_HUMAN]	HECTD1	289.2	7
Q15072	Zinc finger protein OZF OS=Homo sapiens OX=9606 GN=ZNF146 PE=1 SV=2 - [OZF_HUMAN]	ZNF146	33.3	7
Q13613	Myotubularin-related protein 1 OS=Homo sapiens OX=9606 GN=MTMR1 PE=1 SV=4 - [MTMR1_HUMAN]	MTMR1	74.6	7
O43824	Putative GTP-binding protein 6 OS=Homo sapiens OX=9606 GN=GTPBP6 PE=2 SV=4 - [GTPB6_HUMAN]	GTPBP6	56.9	7
Q68D10	Protein SPT2 homolog OS=Homo sapiens OX=9606 GN=SPTY2D1 PE=1 SV=3 - [SPT2_HUMAN]	SPTY2D1	75.6	7
Q96AY2	Crossover junction endonuclease EME1 OS=Homo sapiens OX=9606 GN=EME1 PE=1 SV=2 - [EME1_HUMAN]	EME1	63.2	7
Q9H2W6	39S ribosomal protein L46, mitochondrial OS=Homo sapiens OX=9606 GN=MRPL46 PE=1 SV=1 - [RM46_HUMAN]	MRPL46	31.7	7
Q9UKV8	Protein argonaute-2 OS=Homo sapiens OX=9606 GN=AGO2 PE=1 SV=3 - [AGO2_HUMAN]	AGO2	97.1	7
Q9BYJ9	YTH domain-containing family protein 1 OS=Homo sapiens OX=9606 GN=YTHDF1 PE=1 SV=1 - [YTHD1_HUMAN]	YTHDF1	60.8	7
O95478	Ribosome biogenesis protein NSA2 homolog OS=Homo sapiens OX=9606 GN=NSA2 PE=1 SV=1 - [NSA2_HUMAN]	NSA2	30	7
Q12986	Transcriptional repressor NF-X1 OS=Homo sapiens OX=9606 GN=NFX1 PE=1 SV=2 - [NFX1_HUMAN]	NFX1	124.3	7
Q86Y07	Serine/threonine-protein kinase VRK2 OS=Homo sapiens OX=9606 GN=VRK2 PE=1 SV=3 - [VRK2_HUMAN]	VRK2	58.1	7
Q9NVE5	Ubiquitin carboxyl-terminal hydrolase 40 OS=Homo sapiens OX=9606 GN=USP40 PE=1 SV=3 - [UBP40_HUMAN]	USP40	140	7
Q96L73	Histone-lysine N-methyltransferase, H3 lysine-36 and H4 lysine-20 specific OS=Homo sapiens OX=9606 GN=NSD1 PE=1 SV=1 - [NSD1_HUMAN]	NSD1	296.5	7
P58317	Zinc finger protein 121 OS=Homo sapiens OX=9606 GN=ZNF121 PE=3 SV=2 - [ZN121_HUMAN]	ZNF121	44.7	7
Q9BWE0	Replication initiator 1 OS=Homo sapiens OX=9606 GN=REPIN1 PE=1 SV=1 - [REPI1_HUMAN]	REPIN1	63.5	7
Q96GM8	Target of EGR1 protein 1 OS=Homo sapiens OX=9606 GN=TOE1 PE=1 SV=1 - [TOE1_HUMAN]	TOE1	56.5	7
Q8WU90	Zinc finger CCCH domain-containing protein 15 OS=Homo sapiens OX=9606 GN=ZC3H15 PE=1 SV=1 - [ZC3HF_HUMAN]	ZC3H15	48.6	7
O95707	Ribonuclease P protein subunit p29 OS=Homo sapiens OX=9606 GN=POP4 PE=1 SV=2 - [RPP29_HUMAN]	POP4	25.4	7
P78549	Endonuclease III-like protein 1 OS=Homo sapiens OX=9606 GN=NTHL1 PE=1 SV=2 - [NTH_HUMAN]	NTHL1	34.4	7
Q8N983	39S ribosomal protein L43, mitochondrial OS=Homo sapiens OX=9606 GN=MRPL43 PE=1 SV=1 - [RM43_HUMAN]	MRPL43	23.4	7
Q9Y2D8	Afadin- and alpha-actinin-binding protein OS=Homo sapiens OX=9606 GN=SSX2IP PE=1 SV=3 - [ADIP_HUMAN]	SSX2IP	71.2	7
Q2TB18	Protein asteroid homolog 1 OS=Homo sapiens OX=9606 GN=ASTE1 PE=1 SV=1 - [ASTE1_HUMAN]	ASTE1	77	7
A5A3E0	POTE ankyrin domain family member F OS=Homo sapiens OX=9606 GN=POTEF PE=1 SV=2 - [POTEF_HUMAN]	POTEF	121.4	7
Q96K58	Zinc finger protein 668 OS=Homo sapiens OX=9606 GN=ZNF668 PE=1 SV=3 - [ZN668_HUMAN]	ZNF668	67.8	7
Q96CS4	Zinc finger protein 689 OS=Homo sapiens OX=9606 GN=ZNF689 PE=1 SV=1 - [ZN689_HUMAN]	ZNF689	56.9	7
P49711	Transcriptional repressor CTCF OS=Homo sapiens OX=9606 GN=CTCF PE=1 SV=1 - [CTCF_HUMAN]	CTCF	82.7	7
Q9BYC9	39S ribosomal protein L20, mitochondrial OS=Homo sapiens OX=9606 GN=MRPL20 PE=1 SV=1 - [RM20_HUMAN]	MRPL20	17.4	7
Q14980	Nuclear mitotic apparatus protein 1 OS=Homo sapiens OX=9606 GN=NUMA1 PE=1 SV=2 - [NUMA1_HUMAN]	NUMA1	238.1	7
Q9P2E3	NFX1-type zinc finger-containing protein 1 OS=Homo sapiens OX=9606 GN=ZNFX1 PE=2 SV=2 - [ZNFX1_HUMAN]	ZNFX1	220.1	7
Q6IBW4	Condensin-2 complex subunit H2 OS=Homo sapiens OX=9606 GN=NCAPH2 PE=1 SV=1 - [CNDH2_HUMAN]	NCAPH2	68.2	7
Q9NTW7	Zinc finger protein 64 homolog, isoforms 3 and 4 OS=Homo sapiens OX=9606 GN=ZFP64 PE=1 SV=3 - [ZF64B_HUMAN]	ZFP64	72.2	7
Q08AD1	Calmodulin-regulated spectrin-associated protein 2 OS=Homo sapiens OX=9606 GN=CAMSAP2 PE=1 SV=3 - [CAMP2_HUMAN]	CAMSAP2	168	7
Q9P0L2	Serine/threonine-protein kinase MARK1 OS=Homo sapiens OX=9606 GN=MARK1 PE=1 SV=2 - [MARK1_HUMAN]	MARK1	88.9	7
Q9H0W5	Coiled-coil domain-containing protein 8 OS=Homo sapiens OX=9606 GN=CCDC8 PE=1 SV=2 - [CCDC8_HUMAN]	CCDC8	59.3	7
Q6S8J3	POTE ankyrin domain family member E OS=Homo sapiens OX=9606 GN=POTEE PE=2 SV=3 - [POTEE_HUMAN]	POTEE	121.3	7
Q15345	Leucine-rich repeat-containing protein 41 OS=Homo sapiens OX=9606 GN=LRRC41 PE=1 SV=3 - [LRC41_HUMAN]	LRRC41	88.6	7
P29372	DNA-3-methyladenine glycosylase OS=Homo sapiens OX=9606 GN=MPG PE=1 SV=3 - [3MG_HUMAN]	MPG	32.8	6
Q9H9T3	Elongator complex protein 3 OS=Homo sapiens OX=9606 GN=ELP3 PE=1 SV=2 - [ELP3_HUMAN]	ELP3	62.2	6
P28288	ATP-binding cassette sub-family D member 3 OS=Homo sapiens OX=9606 GN=ABCD3 PE=1 SV=1 - [ABCD3_HUMAN]	ABCD3	75.4	6
Q15233	Non-POU domain-containing octamer-binding protein OS=Homo sapiens OX=9606 GN=NONO PE=1 SV=4 - [NONO_HUMAN]	NONO	54.2	6
Q8TDN6	Ribosome biogenesis protein BRX1 homolog OS=Homo sapiens OX=9606 GN=BRIX1 PE=1 SV=2 - [BRX1_HUMAN]	BRIX1	41.4	6
O00231	26S proteasome non-ATPase regulatory subunit 11 OS=Homo sapiens OX=9606 GN=PSMD11 PE=1 SV=3 - [PSD11_HUMAN]	PSMD11	47.4	6
P34932	Heat shock 70 kDa protein 4 OS=Homo sapiens OX=9606 GN=HSPA4 PE=1 SV=4 - [HSP74_HUMAN]	HSPA4	94.3	6
P08670	Vimentin OS=Homo sapiens OX=9606 GN=VIM PE=1 SV=4 - [VIME_HUMAN]	VIM	53.6	6
Q15008	26S proteasome non-ATPase regulatory subunit 6 OS=Homo sapiens OX=9606 GN=PSMD6 PE=1 SV=1 - [PSMD6_HUMAN]	PSMD6	45.5	6
Q9H501	ESF1 homolog OS=Homo sapiens OX=9606 GN=ESF1 PE=1 SV=1 - [ESF1_HUMAN]	ESF1	98.7	6
Q8NCA5	Protein FAM98A OS=Homo sapiens OX=9606 GN=FAM98A PE=1 SV=1 - [FA98A_HUMAN]	FAM98A	55.4	6
Q8TED0	U3 small nucleolar RNA-associated protein 15 homolog OS=Homo sapiens OX=9606 GN=UTP15 PE=1 SV=3 - [UTP15_HUMAN]	UTP15	58.4	6
Q15269	Periodic tryptophan protein 2 homolog OS=Homo sapiens OX=9606 GN=PWP2 PE=2 SV=2 - [PWP2_HUMAN]	PWP2	102.4	6
P27361	Mitogen-activated protein kinase 3 OS=Homo sapiens OX=9606 GN=MAPK3 PE=1 SV=4 - [MK03_HUMAN]	MAPK3	43.1	6
P56192	Methionine--tRNA ligase, cytoplasmic OS=Homo sapiens OX=9606 GN=MARS PE=1 SV=2 - [SYMC_HUMAN]	MARS	101.1	6
Q99615	DnaJ homolog subfamily C member 7 OS=Homo sapiens OX=9606 GN=DNAJC7 PE=1 SV=2 - [DNJC7_HUMAN]	DNAJC7	56.4	6
P60842	Eukaryotic initiation factor 4A-I OS=Homo sapiens OX=9606 GN=EIF4A1 PE=1 SV=1 - [IF4A1_HUMAN]	EIF4A1	46.1	6
Q9Y5B9	FACT complex subunit SPT16 OS=Homo sapiens OX=9606 GN=SUPT16H PE=1 SV=1 - [SP16H_HUMAN]	SUPT16H	119.8	6
P26641	Elongation factor 1-gamma OS=Homo sapiens OX=9606 GN=EEF1G PE=1 SV=3 - [EF1G_HUMAN]	EEF1G	50.1	6
O75691	Small subunit processome component 20 homolog OS=Homo sapiens OX=9606 GN=UTP20 PE=1 SV=3 - [UTP20_HUMAN]	UTP20	318.2	6
Q9BRX2	Protein pelota homolog OS=Homo sapiens OX=9606 GN=PELO PE=1 SV=2 - [PELO_HUMAN]	PELO	43.3	6
Q9NXF1	Testis-expressed protein 10 OS=Homo sapiens OX=9606 GN=TEX10 PE=1 SV=2 - [TEX10_HUMAN]	TEX10	105.6	6
P09012	U1 small nuclear ribonucleoprotein A OS=Homo sapiens OX=9606 GN=SNRPA PE=1 SV=3 - [SNRPA_HUMAN]	SNRPA	31.3	6
P48643	T-complex protein 1 subunit epsilon OS=Homo sapiens OX=9606 GN=CCT5 PE=1 SV=1 - [TCPE_HUMAN]	CCT5	59.6	6
Q14241	Elongin-A OS=Homo sapiens OX=9606 GN=ELOA PE=1 SV=2 - [ELOA1_HUMAN]	ELOA	89.9	6
Q5JTW2	Centrosomal protein of 78 kDa OS=Homo sapiens OX=9606 GN=CEP78 PE=1 SV=1 - [CEP78_HUMAN]	CEP78	76.3	6
Q9NPD3	Exosome complex component RRP41 OS=Homo sapiens OX=9606 GN=EXOSC4 PE=1 SV=3 - [EXOS4_HUMAN]	EXOSC4	26.4	6
Q9BSD7	Cancer-related nucleoside-triphosphatase OS=Homo sapiens OX=9606 GN=NTPCR PE=1 SV=1 - [NTPCR_HUMAN]	NTPCR	20.7	6
Q6R327	Rapamycin-insensitive companion of mTOR OS=Homo sapiens OX=9606 GN=RICTOR PE=1 SV=1 - [RICTR_HUMAN]	RICTOR	192.1	6
O00566	U3 small nucleolar ribonucleoprotein protein MPP10 OS=Homo sapiens OX=9606 GN=MPHOSPH10 PE=1 SV=2 - [MPP10_HUMAN]	MPHOSPH10	78.8	6
O43347	RNA-binding protein Musashi homolog 1 OS=Homo sapiens OX=9606 GN=MSI1 PE=1 SV=1 - [MSI1H_HUMAN]	MSI1	39.1	6
O15160	DNA-directed RNA polymerases I and III subunit RPAC1 OS=Homo sapiens OX=9606 GN=POLR1C PE=1 SV=1 - [RPAC1_HUMAN]	POLR1C	39.2	6
Q7L590	Protein MCM10 homolog OS=Homo sapiens OX=9606 GN=MCM10 PE=1 SV=2 - [MCM10_HUMAN]	MCM10	98.1	6
Q9BUQ8	Probable ATP-dependent RNA helicase DDX23 OS=Homo sapiens OX=9606 GN=DDX23 PE=1 SV=3 - [DDX23_HUMAN]	DDX23	95.5	6
P62314	Small nuclear ribonucleoprotein Sm D1 OS=Homo sapiens OX=9606 GN=SNRPD1 PE=1 SV=1 - [SMD1_HUMAN]	SNRPD1	13.3	6
P62140	Serine/threonine-protein phosphatase PP1-beta catalytic subunit OS=Homo sapiens OX=9606 GN=PPP1CB PE=1 SV=3 - [PP1B_HUMAN]	PPP1CB	37.2	6
Q8N684	Cleavage and polyadenylation specificity factor subunit 7 OS=Homo sapiens OX=9606 GN=CPSF7 PE=1 SV=1 - [CPSF7_HUMAN]	CPSF7	52	6
Q6PIY7	Poly(A) RNA polymerase GLD2 OS=Homo sapiens OX=9606 GN=TENT2 PE=1 SV=1 - [GLD2_HUMAN]	TENT2	56	6
O14979	Heterogeneous nuclear ribonucleoprotein D-like OS=Homo sapiens OX=9606 GN=HNRNPDL PE=1 SV=3 - [HNRDL_HUMAN]	HNRNPDL	46.4	6
P28066	Proteasome subunit alpha type-5 OS=Homo sapiens OX=9606 GN=PSMA5 PE=1 SV=3 - [PSA5_HUMAN]	PSMA5	26.4	6
Q7Z736	Pleckstrin homology domain-containing family H member 3 OS=Homo sapiens OX=9606 GN=PLEKHH3 PE=1 SV=2 - [PKHH3_HUMAN]	PLEKHH3	85.3	6
Q9NUQ6	SPATS2-like protein OS=Homo sapiens OX=9606 GN=SPATS2L PE=1 SV=2 - [SPS2L_HUMAN]	SPATS2L	61.7	6
P56182	Ribosomal RNA processing protein 1 homolog A OS=Homo sapiens OX=9606 GN=RRP1 PE=1 SV=1 - [RRP1_HUMAN]	RRP1	52.8	6
Q9NYZ3	G2 and S phase-expressed protein 1 OS=Homo sapiens OX=9606 GN=GTSE1 PE=1 SV=3 - [GTSE1_HUMAN]	GTSE1	76.6	6
P36873	Serine/threonine-protein phosphatase PP1-gamma catalytic subunit OS=Homo sapiens OX=9606 GN=PPP1CC PE=1 SV=1 - [PP1G_HUMAN]	PPP1CC	37	6
Q8WVS4	WD repeat-containing protein 60 OS=Homo sapiens OX=9606 GN=WDR60 PE=1 SV=3 - [WDR60_HUMAN]	WDR60	122.5	6
Q9Y291	28S ribosomal protein S33, mitochondrial OS=Homo sapiens OX=9606 GN=MRPS33 PE=1 SV=1 - [RT33_HUMAN]	MRPS33	12.6	6
Q8WWY3	U4/U6 small nuclear ribonucleoprotein Prp31 OS=Homo sapiens OX=9606 GN=PRPF31 PE=1 SV=2 - [PRP31_HUMAN]	PRPF31	55.4	6
Q86U06	Probable RNA-binding protein 23 OS=Homo sapiens OX=9606 GN=RBM23 PE=1 SV=1 - [RBM23_HUMAN]	RBM23	48.7	6
P51610	Host cell factor 1 OS=Homo sapiens OX=9606 GN=HCFC1 PE=1 SV=2 - [HCFC1_HUMAN]	HCFC1	208.6	6
Q6P6C2	RNA demethylase ALKBH5 OS=Homo sapiens OX=9606 GN=ALKBH5 PE=1 SV=2 - [ALKB5_HUMAN]	ALKBH5	44.2	6
Q14CB8	Rho GTPase-activating protein 19 OS=Homo sapiens OX=9606 GN=ARHGAP19 PE=1 SV=1 - [RHG19_HUMAN]	ARHGAP19	55.7	6
P62995	Transformer-2 protein homolog beta OS=Homo sapiens OX=9606 GN=TRA2B PE=1 SV=1 - [TRA2B_HUMAN]	TRA2B	33.6	6
O75592	E3 ubiquitin-protein ligase MYCBP2 OS=Homo sapiens OX=9606 GN=MYCBP2 PE=1 SV=4 - [MYCB2_HUMAN]	MYCBP2	513.3	6
Q8NC60	Nitric oxide-associated protein 1 OS=Homo sapiens OX=9606 GN=NOA1 PE=1 SV=2 - [NOA1_HUMAN]	NOA1	78.4	6
Q9P275	Ubiquitin carboxyl-terminal hydrolase 36 OS=Homo sapiens OX=9606 GN=USP36 PE=1 SV=4 - [UBP36_HUMAN]	USP36	122.8	6
Q659C4	La-related protein 1B OS=Homo sapiens OX=9606 GN=LARP1B PE=1 SV=2 - [LAR1B_HUMAN]	LARP1B	105.3	6
Q9Y3D3	28S ribosomal protein S16, mitochondrial OS=Homo sapiens OX=9606 GN=MRPS16 PE=1 SV=1 - [RT16_HUMAN]	MRPS16	15.3	6
Q96MX3	Zinc finger protein 48 OS=Homo sapiens OX=9606 GN=ZNF48 PE=1 SV=2 - [ZNF48_HUMAN]	ZNF48	67.8	6
Q9P1Y5	Calmodulin-regulated spectrin-associated protein 3 OS=Homo sapiens OX=9606 GN=CAMSAP3 PE=1 SV=2 - [CAMP3_HUMAN]	CAMSAP3	134.7	6
O95503	Chromobox protein homolog 6 OS=Homo sapiens OX=9606 GN=CBX6 PE=1 SV=1 - [CBX6_HUMAN]	CBX6	43.9	6
P52294	Importin subunit alpha-5 OS=Homo sapiens OX=9606 GN=KPNA1 PE=1 SV=3 - [IMA5_HUMAN]	KPNA1	60.2	6
Q9NW64	Pre-mRNA-splicing factor RBM22 OS=Homo sapiens OX=9606 GN=RBM22 PE=1 SV=1 - [RBM22_HUMAN]	RBM22	46.9	6
Q9GZS1	DNA-directed RNA polymerase I subunit RPA49 OS=Homo sapiens OX=9606 GN=POLR1E PE=1 SV=2 - [RPA49_HUMAN]	POLR1E	53.9	6
Q8N0Z8	tRNA pseudouridine synthase-like 1 OS=Homo sapiens OX=9606 GN=PUSL1 PE=1 SV=1 - [PUSL1_HUMAN]	PUSL1	33.2	6
Q9NXL9	DNA helicase MCM9 OS=Homo sapiens OX=9606 GN=MCM9 PE=1 SV=4 - [MCM9_HUMAN]	MCM9	127.2	6
Q5QJE6	Deoxynucleotidyltransferase terminal-interacting protein 2 OS=Homo sapiens OX=9606 GN=DNTTIP2 PE=1 SV=2 - [TDIF2_HUMAN]	DNTTIP2	84.4	6
Q8TF39	Zinc finger protein 483 OS=Homo sapiens OX=9606 GN=ZNF483 PE=1 SV=3 - [ZN483_HUMAN]	ZNF483	85	6
Q06587	E3 ubiquitin-protein ligase RING1 OS=Homo sapiens OX=9606 GN=RING1 PE=1 SV=2 - [RING1_HUMAN]	RING1	42.4	6
Q9Y6J9	TAF6-like RNA polymerase II p300/CBP-associated factor-associated factor 65 kDa subunit 6L OS=Homo sapiens OX=9606 GN=TAF6L PE=1 SV=1 - [TAF6L_HUMAN]	TAF6L	67.8	6
Q14781	Chromobox protein homolog 2 OS=Homo sapiens OX=9606 GN=CBX2 PE=1 SV=2 - [CBX2_HUMAN]	CBX2	56	6
Q16670	Zinc finger and SCAN domain-containing protein 26 OS=Homo sapiens OX=9606 GN=ZSCAN26 PE=1 SV=2 - [ZSC26_HUMAN]	ZSCAN26	55.2	6
Q96PV7	Protein FAM193B OS=Homo sapiens OX=9606 GN=FAM193B PE=1 SV=3 - [F193B_HUMAN]	FAM193B	96.5	6
Q9HAU4	E3 ubiquitin-protein ligase SMURF2 OS=Homo sapiens OX=9606 GN=SMURF2 PE=1 SV=1 - [SMUF2_HUMAN]	SMURF2	86.1	6
Q9NQV6	PR domain zinc finger protein 10 OS=Homo sapiens OX=9606 GN=PRDM10 PE=1 SV=3 - [PRD10_HUMAN]	PRDM10	130.1	6
P23458	Tyrosine-protein kinase JAK1 OS=Homo sapiens OX=9606 GN=JAK1 PE=1 SV=2 - [JAK1_HUMAN]	JAK1	133.2	6
Q9BX63	Fanconi anemia group J protein OS=Homo sapiens OX=9606 GN=BRIP1 PE=1 SV=1 - [FANCJ_HUMAN]	BRIP1	140.8	6
Q9H116	GDNF-inducible zinc finger protein 1 OS=Homo sapiens OX=9606 GN=GZF1 PE=1 SV=1 - [GZF1_HUMAN]	GZF1	80.4	6
Q8ND56	Protein LSM14 homolog A OS=Homo sapiens OX=9606 GN=LSM14A PE=1 SV=3 - [LS14A_HUMAN]	LSM14A	50.5	6
Q5H9F3	BCL-6 corepressor-like protein 1 OS=Homo sapiens OX=9606 GN=BCORL1 PE=1 SV=1 - [BCORL_HUMAN]	BCORL1	182.4	6
P78312	Protein FAM193A OS=Homo sapiens OX=9606 GN=FAM193A PE=1 SV=2 - [F193A_HUMAN]	FAM193A	139.9	6
P62191	26S proteasome regulatory subunit 4 OS=Homo sapiens OX=9606 GN=PSMC1 PE=1 SV=1 - [PRS4_HUMAN]	PSMC1	49.2	5
P43246	DNA mismatch repair protein Msh2 OS=Homo sapiens OX=9606 GN=MSH2 PE=1 SV=1 - [MSH2_HUMAN]	MSH2	104.7	5
P49916	DNA ligase 3 OS=Homo sapiens OX=9606 GN=LIG3 PE=1 SV=2 - [DNLI3_HUMAN]	LIG3	112.8	5
Q8WWM7	Ataxin-2-like protein OS=Homo sapiens OX=9606 GN=ATXN2L PE=1 SV=2 - [ATX2L_HUMAN]	ATXN2L	113.3	5
P12694	2-oxoisovalerate dehydrogenase subunit alpha, mitochondrial OS=Homo sapiens OX=9606 GN=BCKDHA PE=1 SV=2 - [ODBA_HUMAN]	BCKDHA	50.4	5
P63104	14-3-3 protein zeta/delta OS=Homo sapiens OX=9606 GN=YWHAZ PE=1 SV=1 - [1433Z_HUMAN]	YWHAZ	27.7	5
Q15717	ELAV-like protein 1 OS=Homo sapiens OX=9606 GN=ELAVL1 PE=1 SV=2 - [ELAV1_HUMAN]	ELAVL1	36.1	5
A6NHR9	Structural maintenance of chromosomes flexible hinge domain-containing protein 1 OS=Homo sapiens OX=9606 GN=SMCHD1 PE=1 SV=2 - [SMHD1_HUMAN]	SMCHD1	226.2	5
Q07021	Complement component 1 Q subcomponent-binding protein, mitochondrial OS=Homo sapiens OX=9606 GN=C1QBP PE=1 SV=1 - [C1QBP_HUMAN]	C1QBP	31.3	5
Q15334	Lethal(2) giant larvae protein homolog 1 OS=Homo sapiens OX=9606 GN=LLGL1 PE=1 SV=3 - [L2GL1_HUMAN]	LLGL1	115.3	5
Q8IZL8	Proline-, glutamic acid- and leucine-rich protein 1 OS=Homo sapiens OX=9606 GN=PELP1 PE=1 SV=2 - [PELP1_HUMAN]	PELP1	119.6	5
Q8NB90	Spermatogenesis-associated protein 5 OS=Homo sapiens OX=9606 GN=SPATA5 PE=1 SV=3 - [SPAT5_HUMAN]	SPATA5	97.8	5
P13489	Ribonuclease inhibitor OS=Homo sapiens OX=9606 GN=RNH1 PE=1 SV=2 - [RINI_HUMAN]	RNH1	49.9	5
Q9BW19	Kinesin-like protein KIFC1 OS=Homo sapiens OX=9606 GN=KIFC1 PE=1 SV=2 - [KIFC1_HUMAN]	KIFC1	73.7	5
P04908	Histone H2A type 1-B/E OS=Homo sapiens OX=9606 GN=HIST1H2AB PE=1 SV=2 - [H2A1B_HUMAN]	HIST1H2AB	14.1	5
Q8WWK9	Cytoskeleton-associated protein 2 OS=Homo sapiens OX=9606 GN=CKAP2 PE=1 SV=1 - [CKAP2_HUMAN]	CKAP2	76.9	5
Q9BUZ4	TNF receptor-associated factor 4 OS=Homo sapiens OX=9606 GN=TRAF4 PE=1 SV=1 - [TRAF4_HUMAN]	TRAF4	53.5	5
P61962	DDB1- and CUL4-associated factor 7 OS=Homo sapiens OX=9606 GN=DCAF7 PE=1 SV=1 - [DCAF7_HUMAN]	DCAF7	38.9	5
Q8N9N2	Activating signal cointegrator 1 complex subunit 1 OS=Homo sapiens OX=9606 GN=ASCC1 PE=1 SV=1 - [ASCC1_HUMAN]	ASCC1	45.5	5
Q6P1X5	Transcription initiation factor TFIID subunit 2 OS=Homo sapiens OX=9606 GN=TAF2 PE=1 SV=3 - [TAF2_HUMAN]	TAF2	136.9	5
P14866	Heterogeneous nuclear ribonucleoprotein L OS=Homo sapiens OX=9606 GN=HNRNPL PE=1 SV=2 - [HNRPL_HUMAN]	HNRNPL	64.1	5
Q9NQT4	Exosome complex component RRP46 OS=Homo sapiens OX=9606 GN=EXOSC5 PE=1 SV=1 - [EXOS5_HUMAN]	EXOSC5	25.2	5
Q9BQ75	Protein CMSS1 OS=Homo sapiens OX=9606 GN=CMSS1 PE=1 SV=2 - [CMS1_HUMAN]	CMSS1	31.9	5
O95625	Zinc finger and BTB domain-containing protein 11 OS=Homo sapiens OX=9606 GN=ZBTB11 PE=1 SV=2 - [ZBT11_HUMAN]	ZBTB11	119.3	5
Q9H089	Large subunit GTPase 1 homolog OS=Homo sapiens OX=9606 GN=LSG1 PE=1 SV=2 - [LSG1_HUMAN]	LSG1	75.2	5
Q7L3T8	Probable proline--tRNA ligase, mitochondrial OS=Homo sapiens OX=9606 GN=PARS2 PE=1 SV=1 - [SYPM_HUMAN]	PARS2	53.2	5
Q02880	DNA topoisomerase 2-beta OS=Homo sapiens OX=9606 GN=TOP2B PE=1 SV=3 - [TOP2B_HUMAN]	TOP2B	183.2	5
Q9UL40	Zinc finger protein 346 OS=Homo sapiens OX=9606 GN=ZNF346 PE=1 SV=1 - [ZN346_HUMAN]	ZNF346	32.9	5
O94906	Pre-mRNA-processing factor 6 OS=Homo sapiens OX=9606 GN=PRPF6 PE=1 SV=1 - [PRP6_HUMAN]	PRPF6	106.9	5
A0AVF1	Intraflagellar transport protein 56 OS=Homo sapiens OX=9606 GN=TTC26 PE=1 SV=1 - [IFT56_HUMAN]	TTC26	64.1	5
Q9BZH6	WD repeat-containing protein 11 OS=Homo sapiens OX=9606 GN=WDR11 PE=1 SV=1 - [WDR11_HUMAN]	WDR11	136.6	5
Q149N8	E3 ubiquitin-protein ligase SHPRH OS=Homo sapiens OX=9606 GN=SHPRH PE=1 SV=2 - [SHPRH_HUMAN]	SHPRH	193	5
Q9UBX3	Mitochondrial dicarboxylate carrier OS=Homo sapiens OX=9606 GN=SLC25A10 PE=1 SV=2 - [DIC_HUMAN]	SLC25A10	31.3	5
Q9Y2G8	DnaJ homolog subfamily C member 16 OS=Homo sapiens OX=9606 GN=DNAJC16 PE=2 SV=3 - [DJC16_HUMAN]	DNAJC16	90.5	5
Q9NVH0	Exonuclease 3'-5' domain-containing protein 2 OS=Homo sapiens OX=9606 GN=EXD2 PE=1 SV=2 - [EXD2_HUMAN]	EXD2	70.3	5
P62714	Serine/threonine-protein phosphatase 2A catalytic subunit beta isoform OS=Homo sapiens OX=9606 GN=PPP2CB PE=1 SV=1 - [PP2AB_HUMAN]	PPP2CB	35.6	5
Q53H96	Pyrroline-5-carboxylate reductase 3 OS=Homo sapiens OX=9606 GN=PYCR3 PE=1 SV=3 - [P5CR3_HUMAN]	PYCR3	28.6	5
O60870	DNA/RNA-binding protein KIN17 OS=Homo sapiens OX=9606 GN=KIN PE=1 SV=2 - [KIN17_HUMAN]	KIN	45.3	5
P68431	Histone H3.1 OS=Homo sapiens OX=9606 GN=HIST1H3A PE=1 SV=2 - [H31_HUMAN]	HIST1H3A	15.4	5
Q96I24	Far upstream element-binding protein 3 OS=Homo sapiens OX=9606 GN=FUBP3 PE=1 SV=2 - [FUBP3_HUMAN]	FUBP3	61.6	5
P19388	DNA-directed RNA polymerases I, II, and III subunit RPABC1 OS=Homo sapiens OX=9606 GN=POLR2E PE=1 SV=4 - [RPAB1_HUMAN]	POLR2E	24.5	5
Q99832	T-complex protein 1 subunit eta OS=Homo sapiens OX=9606 GN=CCT7 PE=1 SV=2 - [TCPH_HUMAN]	CCT7	59.3	5
P17026	Zinc finger protein 22 OS=Homo sapiens OX=9606 GN=ZNF22 PE=1 SV=3 - [ZNF22_HUMAN]	ZNF22	25.9	5
Q9UJA5	tRNA (adenine(58)-N(1))-methyltransferase non-catalytic subunit TRM6 OS=Homo sapiens OX=9606 GN=TRMT6 PE=1 SV=1 - [TRM6_HUMAN]	TRMT6	55.8	5
Q8NCD3	Holliday junction recognition protein OS=Homo sapiens OX=9606 GN=HJURP PE=1 SV=2 - [HJURP_HUMAN]	HJURP	83.5	5
Q8N1G2	Cap-specific mRNA (nucleoside-2'-O-)-methyltransferase 1 OS=Homo sapiens OX=9606 GN=CMTR1 PE=1 SV=1 - [CMTR1_HUMAN]	CMTR1	95.3	5
P46734	Dual specificity mitogen-activated protein kinase kinase 3 OS=Homo sapiens OX=9606 GN=MAP2K3 PE=1 SV=2 - [MP2K3_HUMAN]	MAP2K3	39.3	5
O43896	Kinesin-like protein KIF1C OS=Homo sapiens OX=9606 GN=KIF1C PE=1 SV=3 - [KIF1C_HUMAN]	KIF1C	122.9	5
Q13765	Nascent polypeptide-associated complex subunit alpha OS=Homo sapiens OX=9606 GN=NACA PE=1 SV=1 - [NACA_HUMAN]	NACA	23.4	5
O75616	GTPase Era, mitochondrial OS=Homo sapiens OX=9606 GN=ERAL1 PE=1 SV=2 - [ERAL1_HUMAN]	ERAL1	48.3	5
Q16630	Cleavage and polyadenylation specificity factor subunit 6 OS=Homo sapiens OX=9606 GN=CPSF6 PE=1 SV=2 - [CPSF6_HUMAN]	CPSF6	59.2	5
Q96GC5	39S ribosomal protein L48, mitochondrial OS=Homo sapiens OX=9606 GN=MRPL48 PE=1 SV=2 - [RM48_HUMAN]	MRPL48	23.9	5
Q9NP92	39S ribosomal protein S30, mitochondrial OS=Homo sapiens OX=9606 GN=MRPS30 PE=1 SV=2 - [RT30_HUMAN]	MRPS30	50.3	5
Q9ULJ3	Zinc finger and BTB domain-containing protein 21 OS=Homo sapiens OX=9606 GN=ZBTB21 PE=1 SV=2 - [ZBT21_HUMAN]	ZBTB21	118.8	5
Q96EK4	THAP domain-containing protein 11 OS=Homo sapiens OX=9606 GN=THAP11 PE=1 SV=2 - [THA11_HUMAN]	THAP11	34.4	5
O75940	Survival of motor neuron-related-splicing factor 30 OS=Homo sapiens OX=9606 GN=SMNDC1 PE=1 SV=1 - [SPF30_HUMAN]	SMNDC1	26.7	5
O15235	28S ribosomal protein S12, mitochondrial OS=Homo sapiens OX=9606 GN=MRPS12 PE=1 SV=1 - [RT12_HUMAN]	MRPS12	15.2	5
Q9H7E2	Tudor domain-containing protein 3 OS=Homo sapiens OX=9606 GN=TDRD3 PE=1 SV=1 - [TDRD3_HUMAN]	TDRD3	73.1	5
Q5T653	39S ribosomal protein L2, mitochondrial OS=Homo sapiens OX=9606 GN=MRPL2 PE=1 SV=2 - [RM02_HUMAN]	MRPL2	33.3	5
Q9UL15	BAG family molecular chaperone regulator 5 OS=Homo sapiens OX=9606 GN=BAG5 PE=1 SV=1 - [BAG5_HUMAN]	BAG5	51.2	5
Q8IY18	Structural maintenance of chromosomes protein 5 OS=Homo sapiens OX=9606 GN=SMC5 PE=1 SV=2 - [SMC5_HUMAN]	SMC5	128.7	5
Q9UHK0	Nuclear fragile X mental retardation-interacting protein 1 OS=Homo sapiens OX=9606 GN=NUFIP1 PE=1 SV=2 - [NUFP1_HUMAN]	NUFIP1	56.3	5
Q69YN2	CWF19-like protein 1 OS=Homo sapiens OX=9606 GN=CWF19L1 PE=1 SV=2 - [C19L1_HUMAN]	CWF19L1	60.6	5
Q9UHB9	Signal recognition particle subunit SRP68 OS=Homo sapiens OX=9606 GN=SRP68 PE=1 SV=2 - [SRP68_HUMAN]	SRP68	70.7	5
A6NFI3	Zinc finger protein 316 OS=Homo sapiens OX=9606 GN=ZNF316 PE=1 SV=1 - [ZN316_HUMAN]	ZNF316	108.4	5
Q6DD87	Zinc finger protein 787 OS=Homo sapiens OX=9606 GN=ZNF787 PE=1 SV=4 - [ZN787_HUMAN]	ZNF787	40.4	5
Q9ULW0	Targeting protein for Xklp2 OS=Homo sapiens OX=9606 GN=TPX2 PE=1 SV=2 - [TPX2_HUMAN]	TPX2	85.6	5
P17480	Nucleolar transcription factor 1 OS=Homo sapiens OX=9606 GN=UBTF PE=1 SV=1 - [UBF1_HUMAN]	UBTF	89.4	5
P56537	Eukaryotic translation initiation factor 6 OS=Homo sapiens OX=9606 GN=EIF6 PE=1 SV=1 - [IF6_HUMAN]	EIF6	26.6	5
Q9BTC0	Death-inducer obliterator 1 OS=Homo sapiens OX=9606 GN=DIDO1 PE=1 SV=5 - [DIDO1_HUMAN]	DIDO1	243.7	5
Q9BT40	Inositol polyphosphate 5-phosphatase K OS=Homo sapiens OX=9606 GN=INPP5K PE=1 SV=3 - [INP5K_HUMAN]	INPP5K	51.1	5
Q5THK1	Protein PRR14L OS=Homo sapiens OX=9606 GN=PRR14L PE=1 SV=1 - [PR14L_HUMAN]	PRR14L	237.2	5
Q14493	Histone RNA hairpin-binding protein OS=Homo sapiens OX=9606 GN=SLBP PE=1 SV=1 - [SLBP_HUMAN]	SLBP	31.3	5
Q9Y5T5	Ubiquitin carboxyl-terminal hydrolase 16 OS=Homo sapiens OX=9606 GN=USP16 PE=1 SV=1 - [UBP16_HUMAN]	USP16	93.5	5
Q9NRM2	Zinc finger protein 277 OS=Homo sapiens OX=9606 GN=ZNF277 PE=1 SV=2 - [ZN277_HUMAN]	ZNF277	52.8	5
Q6NUN9	Zinc finger protein 746 OS=Homo sapiens OX=9606 GN=ZNF746 PE=1 SV=1 - [ZN746_HUMAN]	ZNF746	69.1	5
Q7Z2Z1	Treslin OS=Homo sapiens OX=9606 GN=TICRR PE=1 SV=2 - [TICRR_HUMAN]	TICRR	210.7	5
Q8TF76	Serine/threonine-protein kinase haspin OS=Homo sapiens OX=9606 GN=HASPIN PE=1 SV=3 - [HASP_HUMAN]	HASPIN	88.4	5
Q8IXK0	Polyhomeotic-like protein 2 OS=Homo sapiens OX=9606 GN=PHC2 PE=1 SV=1 - [PHC2_HUMAN]	PHC2	90.7	5
Q9H2P0	Activity-dependent neuroprotector homeobox protein OS=Homo sapiens OX=9606 GN=ADNP PE=1 SV=1 - [ADNP_HUMAN]	ADNP	123.5	5
P60228	Eukaryotic translation initiation factor 3 subunit E OS=Homo sapiens OX=9606 GN=EIF3E PE=1 SV=1 - [EIF3E_HUMAN]	EIF3E	52.2	5
Q53GS7	Nucleoporin GLE1 OS=Homo sapiens OX=9606 GN=GLE1 PE=1 SV=2 - [GLE1_HUMAN]	GLE1	79.8	5
Q01844	RNA-binding protein EWS OS=Homo sapiens OX=9606 GN=EWSR1 PE=1 SV=1 - [EWS_HUMAN]	EWSR1	68.4	5
Q8N954	G patch domain-containing protein 11 OS=Homo sapiens OX=9606 GN=GPATCH11 PE=1 SV=4 - [GPT11_HUMAN]	GPATCH11	33.3	5
O75127	Pentatricopeptide repeat-containing protein 1, mitochondrial OS=Homo sapiens OX=9606 GN=PTCD1 PE=1 SV=2 - [PTCD1_HUMAN]	PTCD1	78.8	5
Q01105	Protein SET OS=Homo sapiens OX=9606 GN=SET PE=1 SV=3 - [SET_HUMAN]	SET	33.5	5
Q8N1G0	Zinc finger protein 687 OS=Homo sapiens OX=9606 GN=ZNF687 PE=1 SV=1 - [ZN687_HUMAN]	ZNF687	129.4	5
Q659A1	Little elongation complex subunit 2 OS=Homo sapiens OX=9606 GN=ICE2 PE=1 SV=2 - [ICE2_HUMAN]	ICE2	109.9	5
Q5T447	E3 ubiquitin-protein ligase HECTD3 OS=Homo sapiens OX=9606 GN=HECTD3 PE=1 SV=1 - [HECD3_HUMAN]	HECTD3	97.1	5
Q86YP4	Transcriptional repressor p66-alpha OS=Homo sapiens OX=9606 GN=GATAD2A PE=1 SV=1 - [P66A_HUMAN]	GATAD2A	68	5
Q6P1N0	Coiled-coil and C2 domain-containing protein 1A OS=Homo sapiens OX=9606 GN=CC2D1A PE=1 SV=1 - [C2D1A_HUMAN]	CC2D1A	104	5
Q9NYL2	Mitogen-activated protein kinase kinase kinase 20 OS=Homo sapiens OX=9606 GN=MAP3K20 PE=1 SV=3 - [M3K20_HUMAN]	MAP3K20	91.1	5
Q17RS7	Flap endonuclease GEN homolog 1 OS=Homo sapiens OX=9606 GN=GEN1 PE=1 SV=2 - [GEN_HUMAN]	GEN1	102.8	5
Q6W2J9	BCL-6 corepressor OS=Homo sapiens OX=9606 GN=BCOR PE=1 SV=1 - [BCOR_HUMAN]	BCOR	192.1	5
O75449	Katanin p60 ATPase-containing subunit A1 OS=Homo sapiens OX=9606 GN=KATNA1 PE=1 SV=1 - [KTNA1_HUMAN]	KATNA1	55.9	5
Q14191	Werner syndrome ATP-dependent helicase OS=Homo sapiens OX=9606 GN=WRN PE=1 SV=2 - [WRN_HUMAN]	WRN	162.4	5
Q96M89	Coiled-coil domain-containing protein 138 OS=Homo sapiens OX=9606 GN=CCDC138 PE=1 SV=1 - [CC138_HUMAN]	CCDC138	76.2	5
Q9Y4W6	AFG3-like protein 2 OS=Homo sapiens OX=9606 GN=AFG3L2 PE=1 SV=2 - [AFG32_HUMAN]	AFG3L2	88.5	4
P49327	Fatty acid synthase OS=Homo sapiens OX=9606 GN=FASN PE=1 SV=3 - [FAS_HUMAN]	FASN	273.3	4
P42167	Lamina-associated polypeptide 2, isoforms beta/gamma OS=Homo sapiens OX=9606 GN=TMPO PE=1 SV=2 - [LAP2B_HUMAN]	TMPO	50.6	4
P43686	26S proteasome regulatory subunit 6B OS=Homo sapiens OX=9606 GN=PSMC4 PE=1 SV=2 - [PRS6B_HUMAN]	PSMC4	47.3	4
Q9BSC4	Nucleolar protein 10 OS=Homo sapiens OX=9606 GN=NOL10 PE=1 SV=1 - [NOL10_HUMAN]	NOL10	80.3	4
Q14008	Cytoskeleton-associated protein 5 OS=Homo sapiens OX=9606 GN=CKAP5 PE=1 SV=3 - [CKAP5_HUMAN]	CKAP5	225.4	4
Q8IYB3	Serine/arginine repetitive matrix protein 1 OS=Homo sapiens OX=9606 GN=SRRM1 PE=1 SV=2 - [SRRM1_HUMAN]	SRRM1	102.3	4
P20042	Eukaryotic translation initiation factor 2 subunit 2 OS=Homo sapiens OX=9606 GN=EIF2S2 PE=1 SV=2 - [IF2B_HUMAN]	EIF2S2	38.4	4
Q9NQT5	Exosome complex component RRP40 OS=Homo sapiens OX=9606 GN=EXOSC3 PE=1 SV=3 - [EXOS3_HUMAN]	EXOSC3	29.6	4
O00232	26S proteasome non-ATPase regulatory subunit 12 OS=Homo sapiens OX=9606 GN=PSMD12 PE=1 SV=3 - [PSD12_HUMAN]	PSMD12	52.9	4
P20585	DNA mismatch repair protein Msh3 OS=Homo sapiens OX=9606 GN=MSH3 PE=1 SV=4 - [MSH3_HUMAN]	MSH3	127.3	4
P61981	14-3-3 protein gamma OS=Homo sapiens OX=9606 GN=YWHAG PE=1 SV=2 - [1433G_HUMAN]	YWHAG	28.3	4
Q9UNM6	26S proteasome non-ATPase regulatory subunit 13 OS=Homo sapiens OX=9606 GN=PSMD13 PE=1 SV=2 - [PSD13_HUMAN]	PSMD13	42.9	4
Q9UNF1	Melanoma-associated antigen D2 OS=Homo sapiens OX=9606 GN=MAGED2 PE=1 SV=2 - [MAGD2_HUMAN]	MAGED2	64.9	4
P53350	Serine/threonine-protein kinase PLK1 OS=Homo sapiens OX=9606 GN=PLK1 PE=1 SV=1 - [PLK1_HUMAN]	PLK1	68.2	4
Q3ZCQ8	Mitochondrial import inner membrane translocase subunit TIM50 OS=Homo sapiens OX=9606 GN=TIMM50 PE=1 SV=2 - [TIM50_HUMAN]	TIMM50	39.6	4
Q14999	Cullin-7 OS=Homo sapiens OX=9606 GN=CUL7 PE=1 SV=2 - [CUL7_HUMAN]	CUL7	191	4
O60306	RNA helicase aquarius OS=Homo sapiens OX=9606 GN=AQR PE=1 SV=4 - [AQR_HUMAN]	AQR	171.2	4
P50750	Cyclin-dependent kinase 9 OS=Homo sapiens OX=9606 GN=CDK9 PE=1 SV=3 - [CDK9_HUMAN]	CDK9	42.8	4
Q5RKV6	Exosome complex component MTR3 OS=Homo sapiens OX=9606 GN=EXOSC6 PE=1 SV=1 - [EXOS6_HUMAN]	EXOSC6	28.2	4
Q01081	Splicing factor U2AF 35 kDa subunit OS=Homo sapiens OX=9606 GN=U2AF1 PE=1 SV=3 - [U2AF1_HUMAN]	U2AF1	27.9	4
Q96QC0	Serine/threonine-protein phosphatase 1 regulatory subunit 10 OS=Homo sapiens OX=9606 GN=PPP1R10 PE=1 SV=1 - [PP1RA_HUMAN]	PPP1R10	99	4
Q96AG4	Leucine-rich repeat-containing protein 59 OS=Homo sapiens OX=9606 GN=LRRC59 PE=1 SV=1 - [LRC59_HUMAN]	LRRC59	34.9	4
Q6UN15	Pre-mRNA 3'-end-processing factor FIP1 OS=Homo sapiens OX=9606 GN=FIP1L1 PE=1 SV=1 - [FIP1_HUMAN]	FIP1L1	66.5	4
Q96NY9	Crossover junction endonuclease MUS81 OS=Homo sapiens OX=9606 GN=MUS81 PE=1 SV=3 - [MUS81_HUMAN]	MUS81	61.1	4
Q9BV38	WD repeat-containing protein 18 OS=Homo sapiens OX=9606 GN=WDR18 PE=1 SV=2 - [WDR18_HUMAN]	WDR18	47.4	4
Q9Y2A7	Nck-associated protein 1 OS=Homo sapiens OX=9606 GN=NCKAP1 PE=1 SV=1 - [NCKP1_HUMAN]	NCKAP1	128.7	4
Q8NI27	THO complex subunit 2 OS=Homo sapiens OX=9606 GN=THOC2 PE=1 SV=2 - [THOC2_HUMAN]	THOC2	182.7	4
Q9BRJ6	Uncharacterized protein C7orf50 OS=Homo sapiens OX=9606 GN=C7orf50 PE=1 SV=1 - [CG050_HUMAN]	C7orf50	22.1	4
Q9BW92	Threonine--tRNA ligase, mitochondrial OS=Homo sapiens OX=9606 GN=TARS2 PE=1 SV=1 - [SYTM_HUMAN]	TARS2	81	4
O14965	Aurora kinase A OS=Homo sapiens OX=9606 GN=AURKA PE=1 SV=2 - [AURKA_HUMAN]	AURKA	45.8	4
O00148	ATP-dependent RNA helicase DDX39A OS=Homo sapiens OX=9606 GN=DDX39A PE=1 SV=2 - [DX39A_HUMAN]	DDX39A	49.1	4
Q9NVU0	DNA-directed RNA polymerase III subunit RPC5 OS=Homo sapiens OX=9606 GN=POLR3E PE=1 SV=1 - [RPC5_HUMAN]	POLR3E	79.8	4
Q9UKF6	Cleavage and polyadenylation specificity factor subunit 3 OS=Homo sapiens OX=9606 GN=CPSF3 PE=1 SV=1 - [CPSF3_HUMAN]	CPSF3	77.4	4
P08240	Signal recognition particle receptor subunit alpha OS=Homo sapiens OX=9606 GN=SRPRA PE=1 SV=2 - [SRPRA_HUMAN]	SRPRA	69.8	4
Q9Y2W1	Thyroid hormone receptor-associated protein 3 OS=Homo sapiens OX=9606 GN=THRAP3 PE=1 SV=2 - [TR150_HUMAN]	THRAP3	108.6	4
Q52LJ0	Protein FAM98B OS=Homo sapiens OX=9606 GN=FAM98B PE=1 SV=1 - [FA98B_HUMAN]	FAM98B	37.2	4
Q6PD62	RNA polymerase-associated protein CTR9 homolog OS=Homo sapiens OX=9606 GN=CTR9 PE=1 SV=1 - [CTR9_HUMAN]	CTR9	133.4	4
Q8N5P1	Zinc finger CCCH domain-containing protein 8 OS=Homo sapiens OX=9606 GN=ZC3H8 PE=1 SV=2 - [ZC3H8_HUMAN]	ZC3H8	33.6	4
Q9Y312	Protein AAR2 homolog OS=Homo sapiens OX=9606 GN=AAR2 PE=1 SV=2 - [AAR2_HUMAN]	AAR2	43.4	4
Q16540	39S ribosomal protein L23, mitochondrial OS=Homo sapiens OX=9606 GN=MRPL23 PE=1 SV=1 - [RM23_HUMAN]	MRPL23	17.8	4
Q96L58	Beta-1,3-galactosyltransferase 6 OS=Homo sapiens OX=9606 GN=B3GALT6 PE=1 SV=2 - [B3GT6_HUMAN]	B3GALT6	37.1	4
Q9NVU7	Protein SDA1 homolog OS=Homo sapiens OX=9606 GN=SDAD1 PE=1 SV=3 - [SDA1_HUMAN]	SDAD1	79.8	4
Q9NZL4	Hsp70-binding protein 1 OS=Homo sapiens OX=9606 GN=HSPBP1 PE=1 SV=1 - [HPBP1_HUMAN]	HSPBP1	39.4	4
Q06265	Exosome complex component RRP45 OS=Homo sapiens OX=9606 GN=EXOSC9 PE=1 SV=3 - [EXOS9_HUMAN]	EXOSC9	48.9	4
Q12874	Splicing factor 3A subunit 3 OS=Homo sapiens OX=9606 GN=SF3A3 PE=1 SV=1 - [SF3A3_HUMAN]	SF3A3	58.8	4
Q9NRW3	DNA dC->dU-editing enzyme APOBEC-3C OS=Homo sapiens OX=9606 GN=APOBEC3C PE=1 SV=2 - [ABC3C_HUMAN]	APOBEC3C	22.8	4
Q15020	Squamous cell carcinoma antigen recognized by T-cells 3 OS=Homo sapiens OX=9606 GN=SART3 PE=1 SV=1 - [SART3_HUMAN]	SART3	109.9	4
Q9NRX2	39S ribosomal protein L17, mitochondrial OS=Homo sapiens OX=9606 GN=MRPL17 PE=1 SV=1 - [RM17_HUMAN]	MRPL17	20	4
P19447	General transcription and DNA repair factor IIH helicase subunit XPB OS=Homo sapiens OX=9606 GN=ERCC3 PE=1 SV=1 - [ERCC3_HUMAN]	ERCC3	89.2	4
O15344	E3 ubiquitin-protein ligase Midline-1 OS=Homo sapiens OX=9606 GN=MID1 PE=1 SV=1 - [TRI18_HUMAN]	MID1	75.2	4
Q6NW34	Nucleolus and neural progenitor protein OS=Homo sapiens OX=9606 GN=NEPRO PE=1 SV=3 - [NEPRO_HUMAN]	NEPRO	64.5	4
Q00535	Cyclin-dependent-like kinase 5 OS=Homo sapiens OX=9606 GN=CDK5 PE=1 SV=3 - [CDK5_HUMAN]	CDK5	33.3	4
Q9NQZ2	Something about silencing protein 10 OS=Homo sapiens OX=9606 GN=UTP3 PE=1 SV=1 - [SAS10_HUMAN]	UTP3	54.5	4
O75683	Surfeit locus protein 6 OS=Homo sapiens OX=9606 GN=SURF6 PE=1 SV=3 - [SURF6_HUMAN]	SURF6	41.4	4
P30260	Cell division cycle protein 27 homolog OS=Homo sapiens OX=9606 GN=CDC27 PE=1 SV=2 - [CDC27_HUMAN]	CDC27	91.8	4
Q9BRU9	rRNA-processing protein UTP23 homolog OS=Homo sapiens OX=9606 GN=UTP23 PE=1 SV=2 - [UTP23_HUMAN]	UTP23	28.4	4
Q0VAA5	PI-PLC X domain-containing protein 2 OS=Homo sapiens OX=9606 GN=PLCXD2 PE=2 SV=1 - [PLCX2_HUMAN]	PLCXD2	34.8	4
Q15370	Elongin-B OS=Homo sapiens OX=9606 GN=ELOB PE=1 SV=1 - [ELOB_HUMAN]	ELOB	13.1	4
Q96T17	MAP7 domain-containing protein 2 OS=Homo sapiens OX=9606 GN=MAP7D2 PE=1 SV=2 - [MA7D2_HUMAN]	MAP7D2	81.9	4
Q4KWH8	1-phosphatidylinositol 4,5-bisphosphate phosphodiesterase eta-1 OS=Homo sapiens OX=9606 GN=PLCH1 PE=1 SV=1 - [PLCH1_HUMAN]	PLCH1	189.1	4
Q14197	Peptidyl-tRNA hydrolase ICT1, mitochondrial OS=Homo sapiens OX=9606 GN=MRPL58 PE=1 SV=1 - [ICT1_HUMAN]	MRPL58	23.6	4
Q99661	Kinesin-like protein KIF2C OS=Homo sapiens OX=9606 GN=KIF2C PE=1 SV=2 - [KIF2C_HUMAN]	KIF2C	81.3	4
Q9Y305	Acyl-coenzyme A thioesterase 9, mitochondrial OS=Homo sapiens OX=9606 GN=ACOT9 PE=1 SV=2 - [ACOT9_HUMAN]	ACOT9	49.9	4
Q9NVV4	Poly(A) RNA polymerase, mitochondrial OS=Homo sapiens OX=9606 GN=MTPAP PE=1 SV=1 - [PAPD1_HUMAN]	MTPAP	66.1	4
Q9BX40	Protein LSM14 homolog B OS=Homo sapiens OX=9606 GN=LSM14B PE=1 SV=1 - [LS14B_HUMAN]	LSM14B	42	4
Q2QGD7	Zinc finger protein ZXDC OS=Homo sapiens OX=9606 GN=ZXDC PE=1 SV=2 - [ZXDC_HUMAN]	ZXDC	89.9	4
Q8IV48	3'-5' exoribonuclease 1 OS=Homo sapiens OX=9606 GN=ERI1 PE=1 SV=3 - [ERI1_HUMAN]	ERI1	40	4
P62318	Small nuclear ribonucleoprotein Sm D3 OS=Homo sapiens OX=9606 GN=SNRPD3 PE=1 SV=1 - [SMD3_HUMAN]	SNRPD3	13.9	4
P17098	Zinc finger protein 8 OS=Homo sapiens OX=9606 GN=ZNF8 PE=1 SV=2 - [ZNF8_HUMAN]	ZNF8	64.9	4
P35659	Protein DEK OS=Homo sapiens OX=9606 GN=DEK PE=1 SV=1 - [DEK_HUMAN]	DEK	42.6	4
Q8NEF9	Serum response factor-binding protein 1 OS=Homo sapiens OX=9606 GN=SRFBP1 PE=1 SV=1 - [SRFB1_HUMAN]	SRFBP1	48.6	4
B2RTY4	Unconventional myosin-IXa OS=Homo sapiens OX=9606 GN=MYO9A PE=1 SV=2 - [MYO9A_HUMAN]	MYO9A	292.5	4
Q13617	Cullin-2 OS=Homo sapiens OX=9606 GN=CUL2 PE=1 SV=2 - [CUL2_HUMAN]	CUL2	86.9	4
Q99959	Plakophilin-2 OS=Homo sapiens OX=9606 GN=PKP2 PE=1 SV=2 - [PKP2_HUMAN]	PKP2	97.4	4
Q14119	Vascular endothelial zinc finger 1 OS=Homo sapiens OX=9606 GN=VEZF1 PE=1 SV=2 - [VEZF1_HUMAN]	VEZF1	56.9	4
Q71F23	Centromere protein U OS=Homo sapiens OX=9606 GN=CENPU PE=1 SV=1 - [CENPU_HUMAN]	CENPU	47.5	4
Q96CB9	5-methylcytosine rRNA methyltransferase NSUN4 OS=Homo sapiens OX=9606 GN=NSUN4 PE=1 SV=2 - [NSUN4_HUMAN]	NSUN4	43.1	4
Q5TB30	DEP domain-containing protein 1A OS=Homo sapiens OX=9606 GN=DEPDC1 PE=1 SV=2 - [DEP1A_HUMAN]	DEPDC1	92.9	4
Q14674	Separin OS=Homo sapiens OX=9606 GN=ESPL1 PE=1 SV=3 - [ESPL1_HUMAN]	ESPL1	233	4
Q7Z4Q2	HEAT repeat-containing protein 3 OS=Homo sapiens OX=9606 GN=HEATR3 PE=1 SV=2 - [HEAT3_HUMAN]	HEATR3	74.5	4
P19387	DNA-directed RNA polymerase II subunit RPB3 OS=Homo sapiens OX=9606 GN=POLR2C PE=1 SV=2 - [RPB3_HUMAN]	POLR2C	31.4	4
Q92878	DNA repair protein RAD50 OS=Homo sapiens OX=9606 GN=RAD50 PE=1 SV=1 - [RAD50_HUMAN]	RAD50	153.8	4
Q9NYB0	Telomeric repeat-binding factor 2-interacting protein 1 OS=Homo sapiens OX=9606 GN=TERF2IP PE=1 SV=1 - [TE2IP_HUMAN]	TERF2IP	44.2	4
O14776	Transcription elongation regulator 1 OS=Homo sapiens OX=9606 GN=TCERG1 PE=1 SV=2 - [TCRG1_HUMAN]	TCERG1	123.8	4
Q9H0U6	39S ribosomal protein L18, mitochondrial OS=Homo sapiens OX=9606 GN=MRPL18 PE=1 SV=1 - [RM18_HUMAN]	MRPL18	20.6	4
Q9P0M9	39S ribosomal protein L27, mitochondrial OS=Homo sapiens OX=9606 GN=MRPL27 PE=1 SV=1 - [RM27_HUMAN]	MRPL27	16.1	4
Q15475	Homeobox protein SIX1 OS=Homo sapiens OX=9606 GN=SIX1 PE=1 SV=1 - [SIX1_HUMAN]	SIX1	32.2	4
Q6ZNB6	NF-X1-type zinc finger protein NFXL1 OS=Homo sapiens OX=9606 GN=NFXL1 PE=1 SV=2 - [NFXL1_HUMAN]	NFXL1	101.3	4
Q86V48	Leucine zipper protein 1 OS=Homo sapiens OX=9606 GN=LUZP1 PE=1 SV=2 - [LUZP1_HUMAN]	LUZP1	120.2	4
Q5BKZ1	DBIRD complex subunit ZNF326 OS=Homo sapiens OX=9606 GN=ZNF326 PE=1 SV=2 - [ZN326_HUMAN]	ZNF326	65.6	4
Q9BQ52	Zinc phosphodiesterase ELAC protein 2 OS=Homo sapiens OX=9606 GN=ELAC2 PE=1 SV=2 - [RNZ2_HUMAN]	ELAC2	92.2	4
O75467	Zinc finger protein 324A OS=Homo sapiens OX=9606 GN=ZNF324 PE=2 SV=1 - [Z324A_HUMAN]	ZNF324	61.1	4
Q96HA1	Nuclear envelope pore membrane protein POM 121 OS=Homo sapiens OX=9606 GN=POM121 PE=1 SV=2 - [P121A_HUMAN]	POM121	127.6	4
Q9HCL2	Glycerol-3-phosphate acyltransferase 1, mitochondrial OS=Homo sapiens OX=9606 GN=GPAM PE=1 SV=3 - [GPAT1_HUMAN]	GPAM	93.7	4
P49761	Dual specificity protein kinase CLK3 OS=Homo sapiens OX=9606 GN=CLK3 PE=1 SV=3 - [CLK3_HUMAN]	CLK3	73.5	4
Q9UGY1	Nucleolar protein 12 OS=Homo sapiens OX=9606 GN=NOL12 PE=1 SV=1 - [NOL12_HUMAN]	NOL12	24.6	4
Q9NYW8	RB-associated KRAB zinc finger protein OS=Homo sapiens OX=9606 GN=RBAK PE=1 SV=1 - [RBAK_HUMAN]	RBAK	82.9	4
P09622	Dihydrolipoyl dehydrogenase, mitochondrial OS=Homo sapiens OX=9606 GN=DLD PE=1 SV=2 - [DLDH_HUMAN]	DLD	54.1	4
Q9UMY1	Nucleolar protein 7 OS=Homo sapiens OX=9606 GN=NOL7 PE=1 SV=2 - [NOL7_HUMAN]	NOL7	29.4	4
Q2TB10	Zinc finger protein 800 OS=Homo sapiens OX=9606 GN=ZNF800 PE=1 SV=1 - [ZN800_HUMAN]	ZNF800	75.2	4
Q9UI10	Translation initiation factor eIF-2B subunit delta OS=Homo sapiens OX=9606 GN=EIF2B4 PE=1 SV=2 - [EI2BD_HUMAN]	EIF2B4	57.5	4
P05423	DNA-directed RNA polymerase III subunit RPC4 OS=Homo sapiens OX=9606 GN=POLR3D PE=1 SV=2 - [RPC4_HUMAN]	POLR3D	44.4	4
Q9Y606	tRNA pseudouridine synthase A OS=Homo sapiens OX=9606 GN=PUS1 PE=1 SV=3 - [TRUA_HUMAN]	PUS1	47.4	4
Q9Y5B6	PAX3- and PAX7-binding protein 1 OS=Homo sapiens OX=9606 GN=PAXBP1 PE=1 SV=2 - [PAXB1_HUMAN]	PAXBP1	104.7	4
Q9HBD1	Roquin-2 OS=Homo sapiens OX=9606 GN=RC3H2 PE=1 SV=2 - [RC3H2_HUMAN]	RC3H2	131.6	4
Q9H5U6	Zinc finger CCHC domain-containing protein 4 OS=Homo sapiens OX=9606 GN=ZCCHC4 PE=1 SV=3 - [ZCHC4_HUMAN]	ZCCHC4	59	4
Q6RFH5	WD repeat-containing protein 74 OS=Homo sapiens OX=9606 GN=WDR74 PE=1 SV=1 - [WDR74_HUMAN]	WDR74	42.4	4
Q9UER7	Death domain-associated protein 6 OS=Homo sapiens OX=9606 GN=DAXX PE=1 SV=2 - [DAXX_HUMAN]	DAXX	81.3	4
O96019	Actin-like protein 6A OS=Homo sapiens OX=9606 GN=ACTL6A PE=1 SV=1 - [ACL6A_HUMAN]	ACTL6A	47.4	4
P62316	Small nuclear ribonucleoprotein Sm D2 OS=Homo sapiens OX=9606 GN=SNRPD2 PE=1 SV=1 - [SMD2_HUMAN]	SNRPD2	13.5	4
Q8IVT5	Kinase suppressor of Ras 1 OS=Homo sapiens OX=9606 GN=KSR1 PE=1 SV=3 - [KSR1_HUMAN]	KSR1	102.1	4
Q6IQ21	Zinc finger protein 770 OS=Homo sapiens OX=9606 GN=ZNF770 PE=1 SV=1 - [ZN770_HUMAN]	ZNF770	80	4
O60684	Importin subunit alpha-7 OS=Homo sapiens OX=9606 GN=KPNA6 PE=1 SV=1 - [IMA7_HUMAN]	KPNA6	60	4
Q9UL18	Protein argonaute-1 OS=Homo sapiens OX=9606 GN=AGO1 PE=1 SV=3 - [AGO1_HUMAN]	AGO1	97.2	4
O60307	Microtubule-associated serine/threonine-protein kinase 3 OS=Homo sapiens OX=9606 GN=MAST3 PE=1 SV=2 - [MAST3_HUMAN]	MAST3	143	4
Q8TAD8	Smad nuclear-interacting protein 1 OS=Homo sapiens OX=9606 GN=SNIP1 PE=1 SV=1 - [SNIP1_HUMAN]	SNIP1	45.8	4
Q86YT6	E3 ubiquitin-protein ligase MIB1 OS=Homo sapiens OX=9606 GN=MIB1 PE=1 SV=1 - [MIB1_HUMAN]	MIB1	110.1	4
Q9NW75	G patch domain-containing protein 2 OS=Homo sapiens OX=9606 GN=GPATCH2 PE=1 SV=1 - [GPTC2_HUMAN]	GPATCH2	58.9	4
O43709	Probable 18S rRNA (guanine-N(7))-methyltransferase OS=Homo sapiens OX=9606 GN=BUD23 PE=1 SV=2 - [BUD23_HUMAN]	BUD23	31.9	4
Q9H329	Band 4.1-like protein 4B OS=Homo sapiens OX=9606 GN=EPB41L4B PE=2 SV=2 - [E41LB_HUMAN]	EPB41L4B	99.7	4
Q8N0Y2	Zinc finger protein 444 OS=Homo sapiens OX=9606 GN=ZNF444 PE=1 SV=1 - [ZN444_HUMAN]	ZNF444	35.2	4
Q13616	Cullin-1 OS=Homo sapiens OX=9606 GN=CUL1 PE=1 SV=2 - [CUL1_HUMAN]	CUL1	89.6	4
O75382	Tripartite motif-containing protein 3 OS=Homo sapiens OX=9606 GN=TRIM3 PE=1 SV=2 - [TRIM3_HUMAN]	TRIM3	80.8	4
Q9H0E3	Histone deacetylase complex subunit SAP130 OS=Homo sapiens OX=9606 GN=SAP130 PE=1 SV=1 - [SP130_HUMAN]	SAP130	110.3	4
P04792	Heat shock protein beta-1 OS=Homo sapiens OX=9606 GN=HSPB1 PE=1 SV=2 - [HSPB1_HUMAN]	HSPB1	22.8	4
Q02086	Transcription factor Sp2 OS=Homo sapiens OX=9606 GN=SP2 PE=1 SV=3 - [SP2_HUMAN]	SP2	64.9	4
Q96RL1	BRCA1-A complex subunit RAP80 OS=Homo sapiens OX=9606 GN=UIMC1 PE=1 SV=2 - [UIMC1_HUMAN]	UIMC1	79.7	4
Q9NPC8	Homeobox protein SIX2 OS=Homo sapiens OX=9606 GN=SIX2 PE=1 SV=1 - [SIX2_HUMAN]	SIX2	32.3	4
Q86V59	Paraneoplastic antigen-like protein 8A OS=Homo sapiens OX=9606 GN=PNMA8A PE=1 SV=2 - [PNM8A_HUMAN]	PNMA8A	48.1	4
Q96C00	Zinc finger and BTB domain-containing protein 9 OS=Homo sapiens OX=9606 GN=ZBTB9 PE=1 SV=1 - [ZBTB9_HUMAN]	ZBTB9	50.6	4
Q96JB3	Hypermethylated in cancer 2 protein OS=Homo sapiens OX=9606 GN=HIC2 PE=1 SV=2 - [HIC2_HUMAN]	HIC2	66.1	4
Q8NEY8	Periphilin-1 OS=Homo sapiens OX=9606 GN=PPHLN1 PE=1 SV=2 - [PPHLN_HUMAN]	PPHLN1	52.7	4
Q68DI1	Zinc finger protein 776 OS=Homo sapiens OX=9606 GN=ZNF776 PE=1 SV=2 - [ZN776_HUMAN]	ZNF776	59.6	4
Q7Z7A3	Cytoplasmic tRNA 2-thiolation protein 1 OS=Homo sapiens OX=9606 GN=CTU1 PE=1 SV=1 - [CTU1_HUMAN]	CTU1	36.4	4
Q8TBZ0	Coiled-coil domain-containing protein 110 OS=Homo sapiens OX=9606 GN=CCDC110 PE=1 SV=1 - [CC110_HUMAN]	CCDC110	96.7	4
Q96EU6	Ribosomal RNA processing protein 36 homolog OS=Homo sapiens OX=9606 GN=RRP36 PE=1 SV=1 - [RRP36_HUMAN]	RRP36	29.8	4
Q9BUX1	Glutathione-specific gamma-glutamylcyclotransferase 1 OS=Homo sapiens OX=9606 GN=CHAC1 PE=1 SV=3 - [CHAC1_HUMAN]	CHAC1	24.4	4
P35998	26S proteasome regulatory subunit 7 OS=Homo sapiens OX=9606 GN=PSMC2 PE=1 SV=3 - [PRS7_HUMAN]	PSMC2	48.6	3
Q8TEX9	Importin-4 OS=Homo sapiens OX=9606 GN=IPO4 PE=1 SV=2 - [IPO4_HUMAN]	IPO4	118.6	3
P05023	Sodium/potassium-transporting ATPase subunit alpha-1 OS=Homo sapiens OX=9606 GN=ATP1A1 PE=1 SV=1 - [AT1A1_HUMAN]	ATP1A1	112.8	3
P78347	General transcription factor II-I OS=Homo sapiens OX=9606 GN=GTF2I PE=1 SV=2 - [GTF2I_HUMAN]	GTF2I	112.3	3
Q99460	26S proteasome non-ATPase regulatory subunit 1 OS=Homo sapiens OX=9606 GN=PSMD1 PE=1 SV=2 - [PSMD1_HUMAN]	PSMD1	105.8	3
Q9P2E9	Ribosome-binding protein 1 OS=Homo sapiens OX=9606 GN=RRBP1 PE=1 SV=5 - [RRBP1_HUMAN]	RRBP1	152.4	3
O00743	Serine/threonine-protein phosphatase 6 catalytic subunit OS=Homo sapiens OX=9606 GN=PPP6C PE=1 SV=1 - [PPP6_HUMAN]	PPP6C	35.1	3
O43175	D-3-phosphoglycerate dehydrogenase OS=Homo sapiens OX=9606 GN=PHGDH PE=1 SV=4 - [SERA_HUMAN]	PHGDH	56.6	3
O95816	BAG family molecular chaperone regulator 2 OS=Homo sapiens OX=9606 GN=BAG2 PE=1 SV=1 - [BAG2_HUMAN]	BAG2	23.8	3
P25786	Proteasome subunit alpha type-1 OS=Homo sapiens OX=9606 GN=PSMA1 PE=1 SV=1 - [PSA1_HUMAN]	PSMA1	29.5	3
O43663	Protein regulator of cytokinesis 1 OS=Homo sapiens OX=9606 GN=PRC1 PE=1 SV=2 - [PRC1_HUMAN]	PRC1	71.6	3
Q9UNE7	E3 ubiquitin-protein ligase CHIP OS=Homo sapiens OX=9606 GN=STUB1 PE=1 SV=2 - [CHIP_HUMAN]	STUB1	34.8	3
P51665	26S proteasome non-ATPase regulatory subunit 7 OS=Homo sapiens OX=9606 GN=PSMD7 PE=1 SV=2 - [PSMD7_HUMAN]	PSMD7	37	3
O14818	Proteasome subunit alpha type-7 OS=Homo sapiens OX=9606 GN=PSMA7 PE=1 SV=1 - [PSA7_HUMAN]	PSMA7	27.9	3
Q9BQA1	Methylosome protein 50 OS=Homo sapiens OX=9606 GN=WDR77 PE=1 SV=1 - [MEP50_HUMAN]	WDR77	36.7	3
Q9HB71	Calcyclin-binding protein OS=Homo sapiens OX=9606 GN=CACYBP PE=1 SV=2 - [CYBP_HUMAN]	CACYBP	26.2	3
P60900	Proteasome subunit alpha type-6 OS=Homo sapiens OX=9606 GN=PSMA6 PE=1 SV=1 - [PSA6_HUMAN]	PSMA6	27.4	3
P78371	T-complex protein 1 subunit beta OS=Homo sapiens OX=9606 GN=CCT2 PE=1 SV=4 - [TCPB_HUMAN]	CCT2	57.5	3
Q15397	Pumilio homolog 3 OS=Homo sapiens OX=9606 GN=PUM3 PE=1 SV=3 - [PUM3_HUMAN]	PUM3	73.5	3
P48556	26S proteasome non-ATPase regulatory subunit 8 OS=Homo sapiens OX=9606 GN=PSMD8 PE=1 SV=2 - [PSMD8_HUMAN]	PSMD8	39.6	3
Q9HCS7	Pre-mRNA-splicing factor SYF1 OS=Homo sapiens OX=9606 GN=XAB2 PE=1 SV=2 - [SYF1_HUMAN]	XAB2	99.9	3
P20618	Proteasome subunit beta type-1 OS=Homo sapiens OX=9606 GN=PSMB1 PE=1 SV=2 - [PSB1_HUMAN]	PSMB1	26.5	3
Q9NY61	Protein AATF OS=Homo sapiens OX=9606 GN=AATF PE=1 SV=1 - [AATF_HUMAN]	AATF	63.1	3
O00257	E3 SUMO-protein ligase CBX4 OS=Homo sapiens OX=9606 GN=CBX4 PE=1 SV=3 - [CBX4_HUMAN]	CBX4	61.3	3
Q53H12	Acylglycerol kinase, mitochondrial OS=Homo sapiens OX=9606 GN=AGK PE=1 SV=2 - [AGK_HUMAN]	AGK	47.1	3
Q99623	Prohibitin-2 OS=Homo sapiens OX=9606 GN=PHB2 PE=1 SV=2 - [PHB2_HUMAN]	PHB2	33.3	3
Q6IAN0	Dehydrogenase/reductase SDR family member 7B OS=Homo sapiens OX=9606 GN=DHRS7B PE=1 SV=2 - [DRS7B_HUMAN]	DHRS7B	35.1	3
Q9Y3B2	Exosome complex component CSL4 OS=Homo sapiens OX=9606 GN=EXOSC1 PE=1 SV=1 - [EXOS1_HUMAN]	EXOSC1	21.4	3
P25789	Proteasome subunit alpha type-4 OS=Homo sapiens OX=9606 GN=PSMA4 PE=1 SV=1 - [PSA4_HUMAN]	PSMA4	29.5	3
Q9NYF8	Bcl-2-associated transcription factor 1 OS=Homo sapiens OX=9606 GN=BCLAF1 PE=1 SV=2 - [BCLF1_HUMAN]	BCLAF1	106.1	3
Q9Y2R5	28S ribosomal protein S17, mitochondrial OS=Homo sapiens OX=9606 GN=MRPS17 PE=1 SV=1 - [RT17_HUMAN]	MRPS17	14.5	3
P46063	ATP-dependent DNA helicase Q1 OS=Homo sapiens OX=9606 GN=RECQL PE=1 SV=3 - [RECQ1_HUMAN]	RECQL	73.4	3
P28070	Proteasome subunit beta type-4 OS=Homo sapiens OX=9606 GN=PSMB4 PE=1 SV=4 - [PSB4_HUMAN]	PSMB4	29.2	3
Q14739	Lamin-B receptor OS=Homo sapiens OX=9606 GN=LBR PE=1 SV=2 - [LBR_HUMAN]	LBR	70.7	3
Q15365	Poly(rC)-binding protein 1 OS=Homo sapiens OX=9606 GN=PCBP1 PE=1 SV=2 - [PCBP1_HUMAN]	PCBP1	37.5	3
Q9NUD5	Zinc finger CCHC domain-containing protein 3 OS=Homo sapiens OX=9606 GN=ZCCHC3 PE=1 SV=1 - [ZCHC3_HUMAN]	ZCCHC3	43.6	3
Q96C57	Protein CUSTOS OS=Homo sapiens OX=9606 GN=CUSTOS PE=1 SV=2 - [CSTOS_HUMAN]	CUSTOS	28.2	3
O43865	S-adenosylhomocysteine hydrolase-like protein 1 OS=Homo sapiens OX=9606 GN=AHCYL1 PE=1 SV=2 - [SAHH2_HUMAN]	AHCYL1	58.9	3
P61964	WD repeat-containing protein 5 OS=Homo sapiens OX=9606 GN=WDR5 PE=1 SV=1 - [WDR5_HUMAN]	WDR5	36.6	3
P48651	Phosphatidylserine synthase 1 OS=Homo sapiens OX=9606 GN=PTDSS1 PE=1 SV=1 - [PTSS1_HUMAN]	PTDSS1	55.5	3
Q658Y4	Protein FAM91A1 OS=Homo sapiens OX=9606 GN=FAM91A1 PE=1 SV=3 - [F91A1_HUMAN]	FAM91A1	93.8	3
Q86Y91	Kinesin-like protein KIF18B OS=Homo sapiens OX=9606 GN=KIF18B PE=1 SV=3 - [KI18B_HUMAN]	KIF18B	94.2	3
P47897	Glutamine--tRNA ligase OS=Homo sapiens OX=9606 GN=QARS PE=1 SV=1 - [SYQ_HUMAN]	QARS	87.7	3
Q9Y277	Voltage-dependent anion-selective channel protein 3 OS=Homo sapiens OX=9606 GN=VDAC3 PE=1 SV=1 - [VDAC3_HUMAN]	VDAC3	30.6	3
Q96JG8	Melanoma-associated antigen D4 OS=Homo sapiens OX=9606 GN=MAGED4 PE=1 SV=3 - [MAGD4_HUMAN]	MAGED4	81.3	3
Q96DI7	U5 small nuclear ribonucleoprotein 40 kDa protein OS=Homo sapiens OX=9606 GN=SNRNP40 PE=1 SV=1 - [SNR40_HUMAN]	SNRNP40	39.3	3
Q8N5F7	NF-kappa-B-activating protein OS=Homo sapiens OX=9606 GN=NKAP PE=1 SV=1 - [NKAP_HUMAN]	NKAP	47.1	3
Q86VM9	Zinc finger CCCH domain-containing protein 18 OS=Homo sapiens OX=9606 GN=ZC3H18 PE=1 SV=2 - [ZCH18_HUMAN]	ZC3H18	106.3	3
Q8NDT2	Putative RNA-binding protein 15B OS=Homo sapiens OX=9606 GN=RBM15B PE=1 SV=3 - [RB15B_HUMAN]	RBM15B	97.1	3
O14617	AP-3 complex subunit delta-1 OS=Homo sapiens OX=9606 GN=AP3D1 PE=1 SV=1 - [AP3D1_HUMAN]	AP3D1	130.1	3
P11177	Pyruvate dehydrogenase E1 component subunit beta, mitochondrial OS=Homo sapiens OX=9606 GN=PDHB PE=1 SV=3 - [ODPB_HUMAN]	PDHB	39.2	3
Q8WUA2	Peptidyl-prolyl cis-trans isomerase-like 4 OS=Homo sapiens OX=9606 GN=PPIL4 PE=1 SV=1 - [PPIL4_HUMAN]	PPIL4	57.2	3
Q9Y450	HBS1-like protein OS=Homo sapiens OX=9606 GN=HBS1L PE=1 SV=1 - [HBS1L_HUMAN]	HBS1L	75.4	3
Q09161	Nuclear cap-binding protein subunit 1 OS=Homo sapiens OX=9606 GN=NCBP1 PE=1 SV=1 - [NCBP1_HUMAN]	NCBP1	91.8	3
Q14592	Zinc finger protein 460 OS=Homo sapiens OX=9606 GN=ZNF460 PE=1 SV=2 - [ZN460_HUMAN]	ZNF460	63.6	3
Q15633	RISC-loading complex subunit TARBP2 OS=Homo sapiens OX=9606 GN=TARBP2 PE=1 SV=3 - [TRBP2_HUMAN]	TARBP2	39	3
Q9BRD0	BUD13 homolog OS=Homo sapiens OX=9606 GN=BUD13 PE=1 SV=1 - [BUD13_HUMAN]	BUD13	70.5	3
P52434	DNA-directed RNA polymerases I, II, and III subunit RPABC3 OS=Homo sapiens OX=9606 GN=POLR2H PE=1 SV=4 - [RPAB3_HUMAN]	POLR2H	17.1	3
O60783	28S ribosomal protein S14, mitochondrial OS=Homo sapiens OX=9606 GN=MRPS14 PE=1 SV=1 - [RT14_HUMAN]	MRPS14	15.1	3
O15294	UDP-N-acetylglucosamine--peptide N-acetylglucosaminyltransferase 110 kDa subunit OS=Homo sapiens OX=9606 GN=OGT PE=1 SV=3 - [OGT1_HUMAN]	OGT	116.8	3
Q9P2J8	Zinc finger protein 624 OS=Homo sapiens OX=9606 GN=ZNF624 PE=1 SV=3 - [ZN624_HUMAN]	ZNF624	99.9	3
O60765	Zinc finger protein 354A OS=Homo sapiens OX=9606 GN=ZNF354A PE=1 SV=2 - [Z354A_HUMAN]	ZNF354A	69.2	3
Q03936	Zinc finger protein 92 OS=Homo sapiens OX=9606 GN=ZNF92 PE=2 SV=2 - [ZNF92_HUMAN]	ZNF92	68.4	3
Q969X6	U3 small nucleolar RNA-associated protein 4 homolog OS=Homo sapiens OX=9606 GN=UTP4 PE=1 SV=1 - [UTP4_HUMAN]	UTP4	76.8	3
Q9HC21	Mitochondrial thiamine pyrophosphate carrier OS=Homo sapiens OX=9606 GN=SLC25A19 PE=1 SV=1 - [TPC_HUMAN]	SLC25A19	35.5	3
Q13112	Chromatin assembly factor 1 subunit B OS=Homo sapiens OX=9606 GN=CHAF1B PE=1 SV=1 - [CAF1B_HUMAN]	CHAF1B	61.5	3
Q9Y3Y2	Chromatin target of PRMT1 protein OS=Homo sapiens OX=9606 GN=CHTOP PE=1 SV=2 - [CHTOP_HUMAN]	CHTOP	26.4	3
O75820	Zinc finger protein 189 OS=Homo sapiens OX=9606 GN=ZNF189 PE=1 SV=2 - [ZN189_HUMAN]	ZNF189	72.9	3
Q7Z417	Nuclear fragile X mental retardation-interacting protein 2 OS=Homo sapiens OX=9606 GN=NUFIP2 PE=1 SV=1 - [NUFP2_HUMAN]	NUFIP2	76.1	3
O75494	Serine/arginine-rich splicing factor 10 OS=Homo sapiens OX=9606 GN=SRSF10 PE=1 SV=1 - [SRS10_HUMAN]	SRSF10	31.3	3
Q71RC2	La-related protein 4 OS=Homo sapiens OX=9606 GN=LARP4 PE=1 SV=3 - [LARP4_HUMAN]	LARP4	80.5	3
Q7LGA3	Heparan sulfate 2-O-sulfotransferase 1 OS=Homo sapiens OX=9606 GN=HS2ST1 PE=1 SV=1 - [HS2ST_HUMAN]	HS2ST1	41.9	3
O00203	AP-3 complex subunit beta-1 OS=Homo sapiens OX=9606 GN=AP3B1 PE=1 SV=3 - [AP3B1_HUMAN]	AP3B1	121.2	3
Q13148	TAR DNA-binding protein 43 OS=Homo sapiens OX=9606 GN=TARDBP PE=1 SV=1 - [TADBP_HUMAN]	TARDBP	44.7	3
O75943	Cell cycle checkpoint protein RAD17 OS=Homo sapiens OX=9606 GN=RAD17 PE=1 SV=2 - [RAD17_HUMAN]	RAD17	77	3
O15446	DNA-directed RNA polymerase I subunit RPA34 OS=Homo sapiens OX=9606 GN=CD3EAP PE=1 SV=1 - [RPA34_HUMAN]	CD3EAP	55	3
P36969	Phospholipid hydroperoxide glutathione peroxidase OS=Homo sapiens OX=9606 GN=GPX4 PE=1 SV=3 - [GPX4_HUMAN]	GPX4	22.2	3
Q15572	TATA box-binding protein-associated factor RNA polymerase I subunit C OS=Homo sapiens OX=9606 GN=TAF1C PE=1 SV=2 - [TAF1C_HUMAN]	TAF1C	95.2	3
Q8WXF1	Paraspeckle component 1 OS=Homo sapiens OX=9606 GN=PSPC1 PE=1 SV=1 - [PSPC1_HUMAN]	PSPC1	58.7	3
P27986	Phosphatidylinositol 3-kinase regulatory subunit alpha OS=Homo sapiens OX=9606 GN=PIK3R1 PE=1 SV=2 - [P85A_HUMAN]	PIK3R1	83.5	3
Q96JK2	DDB1- and CUL4-associated factor 5 OS=Homo sapiens OX=9606 GN=DCAF5 PE=1 SV=2 - [DCAF5_HUMAN]	DCAF5	103.9	3
Q1KMD3	Heterogeneous nuclear ribonucleoprotein U-like protein 2 OS=Homo sapiens OX=9606 GN=HNRNPUL2 PE=1 SV=1 - [HNRL2_HUMAN]	HNRNPUL2	85.1	3
Q9HBT8	Zinc finger protein 286A OS=Homo sapiens OX=9606 GN=ZNF286A PE=1 SV=1 - [Z286A_HUMAN]	ZNF286A	60.1	3
Q9Y388	RNA-binding motif protein, X-linked 2 OS=Homo sapiens OX=9606 GN=RBMX2 PE=1 SV=2 - [RBMX2_HUMAN]	RBMX2	37.3	3
P62273	40S ribosomal protein S29 OS=Homo sapiens OX=9606 GN=RPS29 PE=1 SV=2 - [RS29_HUMAN]	RPS29	6.7	3
Q96JF6	Zinc finger protein 594 OS=Homo sapiens OX=9606 GN=ZNF594 PE=2 SV=3 - [ZN594_HUMAN]	ZNF594	93.8	3
Q13472	DNA topoisomerase 3-alpha OS=Homo sapiens OX=9606 GN=TOP3A PE=1 SV=1 - [TOP3A_HUMAN]	TOP3A	112.3	3
Q9NXX6	Non-structural maintenance of chromosomes element 4 homolog A OS=Homo sapiens OX=9606 GN=NSMCE4A PE=1 SV=2 - [NSE4A_HUMAN]	NSMCE4A	44.3	3
P10515	Dihydrolipoyllysine-residue acetyltransferase component of pyruvate dehydrogenase complex, mitochondrial OS=Homo sapiens OX=9606 GN=DLAT PE=1 SV=3 - [ODP2_HUMAN]	DLAT	69	3
Q9UL03	Integrator complex subunit 6 OS=Homo sapiens OX=9606 GN=INTS6 PE=1 SV=1 - [INT6_HUMAN]	INTS6	100.3	3
Q96DP5	Methionyl-tRNA formyltransferase, mitochondrial OS=Homo sapiens OX=9606 GN=MTFMT PE=1 SV=2 - [FMT_HUMAN]	MTFMT	43.8	3
Q9NVS2	39S ribosomal protein S18a, mitochondrial OS=Homo sapiens OX=9606 GN=MRPS18A PE=1 SV=1 - [RT18A_HUMAN]	MRPS18A	22.2	3
O43167	Zinc finger and BTB domain-containing protein 24 OS=Homo sapiens OX=9606 GN=ZBTB24 PE=1 SV=2 - [ZBT24_HUMAN]	ZBTB24	78.2	3
P17097	Zinc finger protein 7 OS=Homo sapiens OX=9606 GN=ZNF7 PE=1 SV=1 - [ZNF7_HUMAN]	ZNF7	77.8	3
O75817	Ribonuclease P protein subunit p20 OS=Homo sapiens OX=9606 GN=POP7 PE=1 SV=2 - [POP7_HUMAN]	POP7	15.6	3
Q9C0J8	pre-mRNA 3' end processing protein WDR33 OS=Homo sapiens OX=9606 GN=WDR33 PE=1 SV=2 - [WDR33_HUMAN]	WDR33	145.8	3
O75880	Protein SCO1 homolog, mitochondrial OS=Homo sapiens OX=9606 GN=SCO1 PE=1 SV=1 - [SCO1_HUMAN]	SCO1	33.8	3
Q9NVP2	Histone chaperone ASF1B OS=Homo sapiens OX=9606 GN=ASF1B PE=1 SV=1 - [ASF1B_HUMAN]	ASF1B	22.4	3
O95785	Protein Wiz OS=Homo sapiens OX=9606 GN=WIZ PE=1 SV=2 - [WIZ_HUMAN]	WIZ	178.6	3
P62891	60S ribosomal protein L39 OS=Homo sapiens OX=9606 GN=RPL39 PE=1 SV=2 - [RL39_HUMAN]	RPL39	6.4	3
O95104	Splicing factor, arginine/serine-rich 15 OS=Homo sapiens OX=9606 GN=SCAF4 PE=1 SV=3 - [SFR15_HUMAN]	SCAF4	125.8	3
Q8N5N7	39S ribosomal protein L50, mitochondrial OS=Homo sapiens OX=9606 GN=MRPL50 PE=1 SV=2 - [RM50_HUMAN]	MRPL50	18.3	3
Q9UL54	Serine/threonine-protein kinase TAO2 OS=Homo sapiens OX=9606 GN=TAOK2 PE=1 SV=2 - [TAOK2_HUMAN]	TAOK2	138.2	3
Q12834	Cell division cycle protein 20 homolog OS=Homo sapiens OX=9606 GN=CDC20 PE=1 SV=2 - [CDC20_HUMAN]	CDC20	54.7	3
P82921	28S ribosomal protein S21, mitochondrial OS=Homo sapiens OX=9606 GN=MRPS21 PE=1 SV=3 - [RT21_HUMAN]	MRPS21	10.7	3
P43307	Translocon-associated protein subunit alpha OS=Homo sapiens OX=9606 GN=SSR1 PE=1 SV=3 - [SSRA_HUMAN]	SSR1	32.2	3
Q9Y580	RNA-binding protein 7 OS=Homo sapiens OX=9606 GN=RBM7 PE=1 SV=1 - [RBM7_HUMAN]	RBM7	30.5	3
Q92688	Acidic leucine-rich nuclear phosphoprotein 32 family member B OS=Homo sapiens OX=9606 GN=ANP32B PE=1 SV=1 - [AN32B_HUMAN]	ANP32B	28.8	3
Q8NB46	Serine/threonine-protein phosphatase 6 regulatory ankyrin repeat subunit C OS=Homo sapiens OX=9606 GN=ANKRD52 PE=1 SV=3 - [ANR52_HUMAN]	ANKRD52	115	3
Q9UC06	Zinc finger protein 70 OS=Homo sapiens OX=9606 GN=ZNF70 PE=2 SV=2 - [ZNF70_HUMAN]	ZNF70	50.8	3
Q14331	Protein FRG1 OS=Homo sapiens OX=9606 GN=FRG1 PE=1 SV=1 - [FRG1_HUMAN]	FRG1	29.2	3
P10155	60 kDa SS-A/Ro ribonucleoprotein OS=Homo sapiens OX=9606 GN=TROVE2 PE=1 SV=2 - [RO60_HUMAN]	TROVE2	60.6	3
Q7L3S4	Zinc finger protein 771 OS=Homo sapiens OX=9606 GN=ZNF771 PE=1 SV=1 - [ZN771_HUMAN]	ZNF771	35.7	3
Q02241	Kinesin-like protein KIF23 OS=Homo sapiens OX=9606 GN=KIF23 PE=1 SV=3 - [KIF23_HUMAN]	KIF23	110	3
Q6PJG2	ELM2 and SANT domain-containing protein 1 OS=Homo sapiens OX=9606 GN=ELMSAN1 PE=1 SV=2 - [EMSA1_HUMAN]	ELMSAN1	114.9	3
Q9HAU0	Pleckstrin homology domain-containing family A member 5 OS=Homo sapiens OX=9606 GN=PLEKHA5 PE=1 SV=1 - [PKHA5_HUMAN]	PLEKHA5	127.4	3
Q32NC0	UPF0711 protein C18orf21 OS=Homo sapiens OX=9606 GN=C18orf21 PE=1 SV=1 - [CR021_HUMAN]	C18orf21	24.8	3
O75152	Zinc finger CCCH domain-containing protein 11A OS=Homo sapiens OX=9606 GN=ZC3H11A PE=1 SV=3 - [ZC11A_HUMAN]	ZC3H11A	89.1	3
O15213	WD repeat-containing protein 46 OS=Homo sapiens OX=9606 GN=WDR46 PE=1 SV=3 - [WDR46_HUMAN]	WDR46	68	3
Q12904	Aminoacyl tRNA synthase complex-interacting multifunctional protein 1 OS=Homo sapiens OX=9606 GN=AIMP1 PE=1 SV=2 - [AIMP1_HUMAN]	AIMP1	34.3	3
E9PRG8	Uncharacterized protein C11orf98 OS=Homo sapiens OX=9606 GN=C11orf98 PE=4 SV=1 - [CK098_HUMAN]	C11orf98	13.8	3
Q02386	Zinc finger protein 45 OS=Homo sapiens OX=9606 GN=ZNF45 PE=1 SV=2 - [ZNF45_HUMAN]	ZNF45	78.2	3
Q9Y496	Kinesin-like protein KIF3A OS=Homo sapiens OX=9606 GN=KIF3A PE=1 SV=4 - [KIF3A_HUMAN]	KIF3A	80	3
P02794	Ferritin heavy chain OS=Homo sapiens OX=9606 GN=FTH1 PE=1 SV=2 - [FRIH_HUMAN]	FTH1	21.2	3
Q5T280	Putative methyltransferase C9orf114 OS=Homo sapiens OX=9606 GN=SPOUT1 PE=1 SV=3 - [CI114_HUMAN]	SPOUT1	42	3
Q8IVF7	Formin-like protein 3 OS=Homo sapiens OX=9606 GN=FMNL3 PE=1 SV=3 - [FMNL3_HUMAN]	FMNL3	117.1	3
Q9UKV3	Apoptotic chromatin condensation inducer in the nucleus OS=Homo sapiens OX=9606 GN=ACIN1 PE=1 SV=2 - [ACINU_HUMAN]	ACIN1	151.8	3
Q9H5V9	UPF0428 protein CXorf56 OS=Homo sapiens OX=9606 GN=CXorf56 PE=1 SV=1 - [CX056_HUMAN]	CXorf56	25.6	3
Q16513	Serine/threonine-protein kinase N2 OS=Homo sapiens OX=9606 GN=PKN2 PE=1 SV=1 - [PKN2_HUMAN]	PKN2	112	3
Q13356	RING-type E3 ubiquitin-protein ligase PPIL2 OS=Homo sapiens OX=9606 GN=PPIL2 PE=1 SV=1 - [PPIL2_HUMAN]	PPIL2	58.8	3
Q00537	Cyclin-dependent kinase 17 OS=Homo sapiens OX=9606 GN=CDK17 PE=1 SV=2 - [CDK17_HUMAN]	CDK17	59.5	3
Q2M296	Methenyltetrahydrofolate synthase domain-containing protein OS=Homo sapiens OX=9606 GN=MTHFSD PE=1 SV=2 - [MTHSD_HUMAN]	MTHFSD	42.1	3
Q99728	BRCA1-associated RING domain protein 1 OS=Homo sapiens OX=9606 GN=BARD1 PE=1 SV=2 - [BARD1_HUMAN]	BARD1	86.6	3
Q6PJP8	DNA cross-link repair 1A protein OS=Homo sapiens OX=9606 GN=DCLRE1A PE=1 SV=3 - [DCR1A_HUMAN]	DCLRE1A	116.3	3
Q6ZN06	Zinc finger protein 813 OS=Homo sapiens OX=9606 GN=ZNF813 PE=2 SV=2 - [ZN813_HUMAN]	ZNF813	71.7	3
O15116	U6 snRNA-associated Sm-like protein LSm1 OS=Homo sapiens OX=9606 GN=LSM1 PE=1 SV=1 - [LSM1_HUMAN]	LSM1	15.2	3
Q9Y3T6	R3H and coiled-coil domain-containing protein 1 OS=Homo sapiens OX=9606 GN=R3HCC1 PE=1 SV=3 - [R3HC1_HUMAN]	R3HCC1	49.1	3
Q8NF91	Nesprin-1 OS=Homo sapiens OX=9606 GN=SYNE1 PE=1 SV=4 - [SYNE1_HUMAN]	SYNE1	1010.5	3
P19544	Wilms tumor protein OS=Homo sapiens OX=9606 GN=WT1 PE=1 SV=2 - [WT1_HUMAN]	WT1	49.2	3
Q9UHR5	SAP30-binding protein OS=Homo sapiens OX=9606 GN=SAP30BP PE=1 SV=1 - [S30BP_HUMAN]	SAP30BP	33.8	3
Q9UJX2	Cell division cycle protein 23 homolog OS=Homo sapiens OX=9606 GN=CDC23 PE=1 SV=3 - [CDC23_HUMAN]	CDC23	68.8	3
Q13405	39S ribosomal protein L49, mitochondrial OS=Homo sapiens OX=9606 GN=MRPL49 PE=1 SV=1 - [RM49_HUMAN]	MRPL49	19.2	3
Q96IZ5	RNA-binding protein 41 OS=Homo sapiens OX=9606 GN=RBM41 PE=1 SV=2 - [RBM41_HUMAN]	RBM41	47.1	3
Q9H1K4	Mitochondrial glutamate carrier 2 OS=Homo sapiens OX=9606 GN=SLC25A18 PE=1 SV=1 - [GHC2_HUMAN]	SLC25A18	33.8	3
Q8WUB8	PHD finger protein 10 OS=Homo sapiens OX=9606 GN=PHF10 PE=1 SV=3 - [PHF10_HUMAN]	PHF10	56	3
Q13395	Probable methyltransferase TARBP1 OS=Homo sapiens OX=9606 GN=TARBP1 PE=1 SV=1 - [TARB1_HUMAN]	TARBP1	181.6	3
Q8IU60	m7GpppN-mRNA hydrolase OS=Homo sapiens OX=9606 GN=DCP2 PE=1 SV=2 - [DCP2_HUMAN]	DCP2	48.4	3
Q96E29	Transcription termination factor 3, mitochondrial OS=Homo sapiens OX=9606 GN=MTERF3 PE=1 SV=2 - [MTEF3_HUMAN]	MTERF3	47.9	3
O94913	Pre-mRNA cleavage complex 2 protein Pcf11 OS=Homo sapiens OX=9606 GN=PCF11 PE=1 SV=3 - [PCF11_HUMAN]	PCF11	172.9	3
Q8IYL2	Probable tRNA (uracil-O(2)-)-methyltransferase OS=Homo sapiens OX=9606 GN=TRMT44 PE=1 SV=2 - [TRM44_HUMAN]	TRMT44	84.6	3
Q2TB90	Putative hexokinase HKDC1 OS=Homo sapiens OX=9606 GN=HKDC1 PE=1 SV=3 - [HKDC1_HUMAN]	HKDC1	102.5	3
Q8NHM5	Lysine-specific demethylase 2B OS=Homo sapiens OX=9606 GN=KDM2B PE=1 SV=1 - [KDM2B_HUMAN]	KDM2B	152.5	3
Q9BPX6	Calcium uptake protein 1, mitochondrial OS=Homo sapiens OX=9606 GN=MICU1 PE=1 SV=1 - [MICU1_HUMAN]	MICU1	54.3	3
P57071	PR domain zinc finger protein 15 OS=Homo sapiens OX=9606 GN=PRDM15 PE=1 SV=4 - [PRD15_HUMAN]	PRDM15	169.2	3
Q04637	Eukaryotic translation initiation factor 4 gamma 1 OS=Homo sapiens OX=9606 GN=EIF4G1 PE=1 SV=4 - [IF4G1_HUMAN]	EIF4G1	175.4	3
Q96EZ8	Microspherule protein 1 OS=Homo sapiens OX=9606 GN=MCRS1 PE=1 SV=1 - [MCRS1_HUMAN]	MCRS1	51.8	3
Q01804	OTU domain-containing protein 4 OS=Homo sapiens OX=9606 GN=OTUD4 PE=1 SV=4 - [OTUD4_HUMAN]	OTUD4	124	3
Q12756	Kinesin-like protein KIF1A OS=Homo sapiens OX=9606 GN=KIF1A PE=1 SV=2 - [KIF1A_HUMAN]	KIF1A	190.9	3
Q86YD1	Prostate tumor-overexpressed gene 1 protein OS=Homo sapiens OX=9606 GN=PTOV1 PE=1 SV=1 - [PTOV1_HUMAN]	PTOV1	46.8	3
Q7Z569	BRCA1-associated protein OS=Homo sapiens OX=9606 GN=BRAP PE=1 SV=2 - [BRAP_HUMAN]	BRAP	67.3	3
Q9H869	YY1-associated protein 1 OS=Homo sapiens OX=9606 GN=YY1AP1 PE=1 SV=2 - [YYAP1_HUMAN]	YY1AP1	87.9	3
Q8TD17	Zinc finger protein 398 OS=Homo sapiens OX=9606 GN=ZNF398 PE=1 SV=1 - [ZN398_HUMAN]	ZNF398	71.3	3
Q6NSZ9	Zinc finger and SCAN domain-containing protein 25 OS=Homo sapiens OX=9606 GN=ZSCAN25 PE=1 SV=3 - [ZSC25_HUMAN]	ZSCAN25	61.4	3
Q6P1L8	39S ribosomal protein L14, mitochondrial OS=Homo sapiens OX=9606 GN=MRPL14 PE=1 SV=1 - [RM14_HUMAN]	MRPL14	15.9	3
Q9Y2W6	Tudor and KH domain-containing protein OS=Homo sapiens OX=9606 GN=TDRKH PE=1 SV=2 - [TDRKH_HUMAN]	TDRKH	62	3
Q9NRA8	Eukaryotic translation initiation factor 4E transporter OS=Homo sapiens OX=9606 GN=EIF4ENIF1 PE=1 SV=2 - [4ET_HUMAN]	EIF4ENIF1	108.1	3
Q9UK13	Zinc finger protein 221 OS=Homo sapiens OX=9606 GN=ZNF221 PE=2 SV=4 - [ZN221_HUMAN]	ZNF221	71.1	3
Q92610	Zinc finger protein 592 OS=Homo sapiens OX=9606 GN=ZNF592 PE=1 SV=2 - [ZN592_HUMAN]	ZNF592	137.4	3
Q9UBT6	DNA polymerase kappa OS=Homo sapiens OX=9606 GN=POLK PE=1 SV=1 - [POLK_HUMAN]	POLK	98.7	3
Q92794	Histone acetyltransferase KAT6A OS=Homo sapiens OX=9606 GN=KAT6A PE=1 SV=2 - [KAT6A_HUMAN]	KAT6A	224.9	3
Q9NZL3	Zinc finger protein 224 OS=Homo sapiens OX=9606 GN=ZNF224 PE=1 SV=3 - [ZN224_HUMAN]	ZNF224	82.2	3
Q8N587	Zinc finger protein 561 OS=Homo sapiens OX=9606 GN=ZNF561 PE=1 SV=2 - [ZN561_HUMAN]	ZNF561	55.2	3
Q96P47	Arf-GAP with GTPase, ANK repeat and PH domain-containing protein 3 OS=Homo sapiens OX=9606 GN=AGAP3 PE=1 SV=2 - [AGAP3_HUMAN]	AGAP3	95	3
P51451	Tyrosine-protein kinase Blk OS=Homo sapiens OX=9606 GN=BLK PE=1 SV=3 - [BLK_HUMAN]	BLK	57.7	3
Q9NR11	Zinc finger protein 302 OS=Homo sapiens OX=9606 GN=ZNF302 PE=1 SV=1 - [ZN302_HUMAN]	ZNF302	54.8	3
Q8TBZ8	Zinc finger protein 564 OS=Homo sapiens OX=9606 GN=ZNF564 PE=1 SV=1 - [ZN564_HUMAN]	ZNF564	63.7	3
Q96L34	MAP/microtubule affinity-regulating kinase 4 OS=Homo sapiens OX=9606 GN=MARK4 PE=1 SV=1 - [MARK4_HUMAN]	MARK4	82.5	3
P79522	Proline-rich protein 3 OS=Homo sapiens OX=9606 GN=PRR3 PE=1 SV=2 - [PRR3_HUMAN]	PRR3	20.6	3
P39687	Acidic leucine-rich nuclear phosphoprotein 32 family member A OS=Homo sapiens OX=9606 GN=ANP32A PE=1 SV=1 - [AN32A_HUMAN]	ANP32A	28.6	3
Q92817	Envoplakin OS=Homo sapiens OX=9606 GN=EVPL PE=1 SV=3 - [EVPL_HUMAN]	EVPL	231.5	3
Q7Z3I7	Zinc finger protein 572 OS=Homo sapiens OX=9606 GN=ZNF572 PE=1 SV=1 - [ZN572_HUMAN]	ZNF572	61.2	3
Q06730	Zinc finger protein 33A OS=Homo sapiens OX=9606 GN=ZNF33A PE=1 SV=3 - [ZN33A_HUMAN]	ZNF33A	94.3	3
O43149	Zinc finger ZZ-type and EF-hand domain-containing protein 1 OS=Homo sapiens OX=9606 GN=ZZEF1 PE=1 SV=6 - [ZZEF1_HUMAN]	ZZEF1	330.9	3
P17014	Zinc finger protein 12 OS=Homo sapiens OX=9606 GN=ZNF12 PE=1 SV=3 - [ZNF12_HUMAN]	ZNF12	81.1	3
Q4LE39	AT-rich interactive domain-containing protein 4B OS=Homo sapiens OX=9606 GN=ARID4B PE=1 SV=2 - [ARI4B_HUMAN]	ARID4B	147.7	3
O95206	Protocadherin-8 OS=Homo sapiens OX=9606 GN=PCDH8 PE=2 SV=2 - [PCDH8_HUMAN]	PCDH8	112.9	3
Q00526	Cyclin-dependent kinase 3 OS=Homo sapiens OX=9606 GN=CDK3 PE=1 SV=1 - [CDK3_HUMAN]	CDK3	35	3
P17509	Homeobox protein Hox-B6 OS=Homo sapiens OX=9606 GN=HOXB6 PE=1 SV=4 - [HXB6_HUMAN]	HOXB6	25.4	3
Q12888	TP53-binding protein 1 OS=Homo sapiens OX=9606 GN=TP53BP1 PE=1 SV=2 - [TP53B_HUMAN]	TP53BP1	213.4	2
Q9UGP8	Translocation protein SEC63 homolog OS=Homo sapiens OX=9606 GN=SEC63 PE=1 SV=2 - [SEC63_HUMAN]	SEC63	87.9	2
P62333	26S proteasome regulatory subunit 10B OS=Homo sapiens OX=9606 GN=PSMC6 PE=1 SV=1 - [PRS10_HUMAN]	PSMC6	44.1	2
P17980	26S proteasome regulatory subunit 6A OS=Homo sapiens OX=9606 GN=PSMC3 PE=1 SV=3 - [PRS6A_HUMAN]	PSMC3	49.2	2
O94905	Erlin-2 OS=Homo sapiens OX=9606 GN=ERLIN2 PE=1 SV=1 - [ERLN2_HUMAN]	ERLIN2	37.8	2
P61513	60S ribosomal protein L37a OS=Homo sapiens OX=9606 GN=RPL37A PE=1 SV=2 - [RL37A_HUMAN]	RPL37A	10.3	2
P28074	Proteasome subunit beta type-5 OS=Homo sapiens OX=9606 GN=PSMB5 PE=1 SV=3 - [PSB5_HUMAN]	PSMB5	28.5	2
O00487	26S proteasome non-ATPase regulatory subunit 14 OS=Homo sapiens OX=9606 GN=PSMD14 PE=1 SV=1 - [PSDE_HUMAN]	PSMD14	34.6	2
Q8WTT2	Nucleolar complex protein 3 homolog OS=Homo sapiens OX=9606 GN=NOC3L PE=1 SV=1 - [NOC3L_HUMAN]	NOC3L	92.5	2
P49720	Proteasome subunit beta type-3 OS=Homo sapiens OX=9606 GN=PSMB3 PE=1 SV=2 - [PSB3_HUMAN]	PSMB3	22.9	2
P12004	Proliferating cell nuclear antigen OS=Homo sapiens OX=9606 GN=PCNA PE=1 SV=1 - [PCNA_HUMAN]	PCNA	28.8	2
P32119	Peroxiredoxin-2 OS=Homo sapiens OX=9606 GN=PRDX2 PE=1 SV=5 - [PRDX2_HUMAN]	PRDX2	21.9	2
Q99707	Methionine synthase OS=Homo sapiens OX=9606 GN=MTR PE=1 SV=2 - [METH_HUMAN]	MTR	140.4	2
Q9H0H5	Rac GTPase-activating protein 1 OS=Homo sapiens OX=9606 GN=RACGAP1 PE=1 SV=1 - [RGAP1_HUMAN]	RACGAP1	71	2
A0FGR8	Extended synaptotagmin-2 OS=Homo sapiens OX=9606 GN=ESYT2 PE=1 SV=1 - [ESYT2_HUMAN]	ESYT2	102.3	2
P61619	Protein transport protein Sec61 subunit alpha isoform 1 OS=Homo sapiens OX=9606 GN=SEC61A1 PE=1 SV=2 - [S61A1_HUMAN]	SEC61A1	52.2	2
Q07864	DNA polymerase epsilon catalytic subunit A OS=Homo sapiens OX=9606 GN=POLE PE=1 SV=5 - [DPOE1_HUMAN]	POLE	261.4	2
Q9H7B2	Ribosome production factor 2 homolog OS=Homo sapiens OX=9606 GN=RPF2 PE=1 SV=2 - [RPF2_HUMAN]	RPF2	35.6	2
Q15024	Exosome complex component RRP42 OS=Homo sapiens OX=9606 GN=EXOSC7 PE=1 SV=3 - [EXOS7_HUMAN]	EXOSC7	31.8	2
O75419	Cell division control protein 45 homolog OS=Homo sapiens OX=9606 GN=CDC45 PE=1 SV=1 - [CDC45_HUMAN]	CDC45	65.5	2
Q8IXI1	Mitochondrial Rho GTPase 2 OS=Homo sapiens OX=9606 GN=RHOT2 PE=1 SV=2 - [MIRO2_HUMAN]	RHOT2	68.1	2
Q15050	Ribosome biogenesis regulatory protein homolog OS=Homo sapiens OX=9606 GN=RRS1 PE=1 SV=2 - [RRS1_HUMAN]	RRS1	41.2	2
P25787	Proteasome subunit alpha type-2 OS=Homo sapiens OX=9606 GN=PSMA2 PE=1 SV=2 - [PSA2_HUMAN]	PSMA2	25.9	2
Q8IXI2	Mitochondrial Rho GTPase 1 OS=Homo sapiens OX=9606 GN=RHOT1 PE=1 SV=2 - [MIRO1_HUMAN]	RHOT1	70.7	2
Q15061	WD repeat-containing protein 43 OS=Homo sapiens OX=9606 GN=WDR43 PE=1 SV=3 - [WDR43_HUMAN]	WDR43	74.8	2
Q9BVQ7	Spermatogenesis-associated protein 5-like protein 1 OS=Homo sapiens OX=9606 GN=SPATA5L1 PE=1 SV=2 - [SPA5L_HUMAN]	SPATA5L1	80.7	2
P45880	Voltage-dependent anion-selective channel protein 2 OS=Homo sapiens OX=9606 GN=VDAC2 PE=1 SV=2 - [VDAC2_HUMAN]	VDAC2	31.5	2
Q8NI77	Kinesin-like protein KIF18A OS=Homo sapiens OX=9606 GN=KIF18A PE=1 SV=2 - [KI18A_HUMAN]	KIF18A	102.2	2
Q9P2I0	Cleavage and polyadenylation specificity factor subunit 2 OS=Homo sapiens OX=9606 GN=CPSF2 PE=1 SV=2 - [CPSF2_HUMAN]	CPSF2	88.4	2
P78345	Ribonuclease P protein subunit p38 OS=Homo sapiens OX=9606 GN=RPP38 PE=1 SV=2 - [RPP38_HUMAN]	RPP38	31.8	2
Q9UJX3	Anaphase-promoting complex subunit 7 OS=Homo sapiens OX=9606 GN=ANAPC7 PE=1 SV=4 - [APC7_HUMAN]	ANAPC7	66.8	2
Q6PI48	Aspartate--tRNA ligase, mitochondrial OS=Homo sapiens OX=9606 GN=DARS2 PE=1 SV=1 - [SYDM_HUMAN]	DARS2	73.5	2
Q9H3G5	Probable serine carboxypeptidase CPVL OS=Homo sapiens OX=9606 GN=CPVL PE=1 SV=2 - [CPVL_HUMAN]	CPVL	54.1	2
Q96J01	THO complex subunit 3 OS=Homo sapiens OX=9606 GN=THOC3 PE=1 SV=1 - [THOC3_HUMAN]	THOC3	38.7	2
Q96A33	Coiled-coil domain-containing protein 47 OS=Homo sapiens OX=9606 GN=CCDC47 PE=1 SV=1 - [CCD47_HUMAN]	CCDC47	55.8	2
Q9NXF7	DDB1- and CUL4-associated factor 16 OS=Homo sapiens OX=9606 GN=DCAF16 PE=1 SV=1 - [DCA16_HUMAN]	DCAF16	24.2	2
Q96GY0	Zinc finger C2HC domain-containing protein 1A OS=Homo sapiens OX=9606 GN=ZC2HC1A PE=1 SV=2 - [ZC21A_HUMAN]	ZC2HC1A	35.1	2
O60341	Lysine-specific histone demethylase 1A OS=Homo sapiens OX=9606 GN=KDM1A PE=1 SV=2 - [KDM1A_HUMAN]	KDM1A	92.8	2
Q00587	Cdc42 effector protein 1 OS=Homo sapiens OX=9606 GN=CDC42EP1 PE=1 SV=1 - [BORG5_HUMAN]	CDC42EP1	40.3	2
P82932	28S ribosomal protein S6, mitochondrial OS=Homo sapiens OX=9606 GN=MRPS6 PE=1 SV=3 - [RT06_HUMAN]	MRPS6	14.2	2
P10321	HLA class I histocompatibility antigen, Cw-7 alpha chain OS=Homo sapiens OX=9606 GN=HLA-C PE=1 SV=3 - [1C07_HUMAN]	HLA-C	40.6	2
Q7L014	Probable ATP-dependent RNA helicase DDX46 OS=Homo sapiens OX=9606 GN=DDX46 PE=1 SV=2 - [DDX46_HUMAN]	DDX46	117.3	2
Q6NSI4	RPA-related protein RADX OS=Homo sapiens OX=9606 GN=RADX PE=1 SV=2 - [RADX_HUMAN]	RADX	97.5	2
P62993	Growth factor receptor-bound protein 2 OS=Homo sapiens OX=9606 GN=GRB2 PE=1 SV=1 - [GRB2_HUMAN]	GRB2	25.2	2
P49458	Signal recognition particle 9 kDa protein OS=Homo sapiens OX=9606 GN=SRP9 PE=1 SV=2 - [SRP09_HUMAN]	SRP9	10.1	2
A8MTY0	Zinc finger protein 724 OS=Homo sapiens OX=9606 GN=ZNF724 PE=2 SV=3 - [ZN724_HUMAN]	ZNF724	71.1	2
O00459	Phosphatidylinositol 3-kinase regulatory subunit beta OS=Homo sapiens OX=9606 GN=PIK3R2 PE=1 SV=2 - [P85B_HUMAN]	PIK3R2	81.5	2
Q15428	Splicing factor 3A subunit 2 OS=Homo sapiens OX=9606 GN=SF3A2 PE=1 SV=2 - [SF3A2_HUMAN]	SF3A2	49.2	2
Q14145	Kelch-like ECH-associated protein 1 OS=Homo sapiens OX=9606 GN=KEAP1 PE=1 SV=2 - [KEAP1_HUMAN]	KEAP1	69.6	2
Q9NV31	U3 small nucleolar ribonucleoprotein protein IMP3 OS=Homo sapiens OX=9606 GN=IMP3 PE=1 SV=1 - [IMP3_HUMAN]	IMP3	21.8	2
P42356	Phosphatidylinositol 4-kinase alpha OS=Homo sapiens OX=9606 GN=PI4KA PE=1 SV=4 - [PI4KA_HUMAN]	PI4KA	236.7	2
Q5TAQ9	DDB1- and CUL4-associated factor 8 OS=Homo sapiens OX=9606 GN=DCAF8 PE=1 SV=1 - [DCAF8_HUMAN]	DCAF8	66.8	2
Q9HDC5	Junctophilin-1 OS=Homo sapiens OX=9606 GN=JPH1 PE=1 SV=2 - [JPH1_HUMAN]	JPH1	71.6	2
Q9GZV4	Eukaryotic translation initiation factor 5A-2 OS=Homo sapiens OX=9606 GN=EIF5A2 PE=1 SV=3 - [IF5A2_HUMAN]	EIF5A2	16.8	2
Q9Y4Z0	U6 snRNA-associated Sm-like protein LSm4 OS=Homo sapiens OX=9606 GN=LSM4 PE=1 SV=1 - [LSM4_HUMAN]	LSM4	15.3	2
P51532	Transcription activator BRG1 OS=Homo sapiens OX=9606 GN=SMARCA4 PE=1 SV=2 - [SMCA4_HUMAN]	SMARCA4	184.5	2
P52907	F-actin-capping protein subunit alpha-1 OS=Homo sapiens OX=9606 GN=CAPZA1 PE=1 SV=3 - [CAZA1_HUMAN]	CAPZA1	32.9	2
O95801	Tetratricopeptide repeat protein 4 OS=Homo sapiens OX=9606 GN=TTC4 PE=1 SV=3 - [TTC4_HUMAN]	TTC4	44.7	2
Q6P087	Mitochondrial mRNA pseudouridine synthase RPUSD3 OS=Homo sapiens OX=9606 GN=RPUSD3 PE=1 SV=3 - [RUSD3_HUMAN]	RPUSD3	38.4	2
Q8WUQ7	Cactin OS=Homo sapiens OX=9606 GN=CACTIN PE=1 SV=3 - [CATIN_HUMAN]	CACTIN	88.6	2
Q9Y6M4	Casein kinase I isoform gamma-3 OS=Homo sapiens OX=9606 GN=CSNK1G3 PE=1 SV=2 - [KC1G3_HUMAN]	CSNK1G3	51.4	2
Q15046	Lysine--tRNA ligase OS=Homo sapiens OX=9606 GN=KARS PE=1 SV=3 - [SYK_HUMAN]	KARS	68	2
P41743	Protein kinase C iota type OS=Homo sapiens OX=9606 GN=PRKCI PE=1 SV=2 - [KPCI_HUMAN]	PRKCI	68.2	2
P38398	Breast cancer type 1 susceptibility protein OS=Homo sapiens OX=9606 GN=BRCA1 PE=1 SV=2 - [BRCA1_HUMAN]	BRCA1	207.6	2
P30419	Glycylpeptide N-tetradecanoyltransferase 1 OS=Homo sapiens OX=9606 GN=NMT1 PE=1 SV=2 - [NMT1_HUMAN]	NMT1	56.8	2
Q9H8H0	Nucleolar protein 11 OS=Homo sapiens OX=9606 GN=NOL11 PE=1 SV=1 - [NOL11_HUMAN]	NOL11	81.1	2
Q99714	3-hydroxyacyl-CoA dehydrogenase type-2 OS=Homo sapiens OX=9606 GN=HSD17B10 PE=1 SV=3 - [HCD2_HUMAN]	HSD17B10	26.9	2
Q99741	Cell division control protein 6 homolog OS=Homo sapiens OX=9606 GN=CDC6 PE=1 SV=1 - [CDC6_HUMAN]	CDC6	62.7	2
Q86WX3	Active regulator of SIRT1 OS=Homo sapiens OX=9606 GN=RPS19BP1 PE=1 SV=1 - [AROS_HUMAN]	RPS19BP1	15.4	2
Q8IYN0	Zinc finger protein 100 OS=Homo sapiens OX=9606 GN=ZNF100 PE=2 SV=2 - [ZN100_HUMAN]	ZNF100	62.7	2
Q16637	Survival motor neuron protein OS=Homo sapiens OX=9606 GN=SMN1 PE=1 SV=1 - [SMN_HUMAN]	SMN1	31.8	2
Q15291	Retinoblastoma-binding protein 5 OS=Homo sapiens OX=9606 GN=RBBP5 PE=1 SV=2 - [RBBP5_HUMAN]	RBBP5	59.1	2
Q8TD26	Chromodomain-helicase-DNA-binding protein 6 OS=Homo sapiens OX=9606 GN=CHD6 PE=1 SV=4 - [CHD6_HUMAN]	CHD6	305.2	2
Q6ZN17	Protein lin-28 homolog B OS=Homo sapiens OX=9606 GN=LIN28B PE=1 SV=1 - [LN28B_HUMAN]	LIN28B	27.1	2
P17029	Zinc finger protein with KRAB and SCAN domains 1 OS=Homo sapiens OX=9606 GN=ZKSCAN1 PE=1 SV=3 - [ZKSC1_HUMAN]	ZKSCAN1	63.6	2
Q53GS9	U4/U6.U5 tri-snRNP-associated protein 2 OS=Homo sapiens OX=9606 GN=USP39 PE=1 SV=2 - [SNUT2_HUMAN]	USP39	65.3	2
Q8WXF0	Serine/arginine-rich splicing factor 12 OS=Homo sapiens OX=9606 GN=SRSF12 PE=2 SV=1 - [SRS12_HUMAN]	SRSF12	30.5	2
Q9BPZ7	Target of rapamycin complex 2 subunit MAPKAP1 OS=Homo sapiens OX=9606 GN=MAPKAP1 PE=1 SV=2 - [SIN1_HUMAN]	MAPKAP1	59.1	2
Q8NFF5	FAD synthase OS=Homo sapiens OX=9606 GN=FLAD1 PE=1 SV=1 - [FAD1_HUMAN]	FLAD1	65.2	2
Q13185	Chromobox protein homolog 3 OS=Homo sapiens OX=9606 GN=CBX3 PE=1 SV=4 - [CBX3_HUMAN]	CBX3	20.8	2
Q00403	Transcription initiation factor IIB OS=Homo sapiens OX=9606 GN=GTF2B PE=1 SV=1 - [TF2B_HUMAN]	GTF2B	34.8	2
Q66K74	Microtubule-associated protein 1S OS=Homo sapiens OX=9606 GN=MAP1S PE=1 SV=2 - [MAP1S_HUMAN]	MAP1S	112.1	2
Q9UIG0	Tyrosine-protein kinase BAZ1B OS=Homo sapiens OX=9606 GN=BAZ1B PE=1 SV=2 - [BAZ1B_HUMAN]	BAZ1B	170.8	2
Q86XN8	RNA-binding protein MEX3D OS=Homo sapiens OX=9606 GN=MEX3D PE=1 SV=3 - [MEX3D_HUMAN]	MEX3D	64.8	2
Q9H2G4	Testis-specific Y-encoded-like protein 2 OS=Homo sapiens OX=9606 GN=TSPYL2 PE=1 SV=1 - [TSYL2_HUMAN]	TSPYL2	79.4	2
Q8N0V3	Putative ribosome-binding factor A, mitochondrial OS=Homo sapiens OX=9606 GN=RBFA PE=1 SV=3 - [RBFA_HUMAN]	RBFA	38.3	2
Q96EL3	39S ribosomal protein L53, mitochondrial OS=Homo sapiens OX=9606 GN=MRPL53 PE=1 SV=1 - [RM53_HUMAN]	MRPL53	12.1	2
Q96SZ6	CDK5 regulatory subunit-associated protein 1 OS=Homo sapiens OX=9606 GN=CDK5RAP1 PE=1 SV=2 - [CK5P1_HUMAN]	CDK5RAP1	67.6	2
Q9NW07	Zinc finger protein 358 OS=Homo sapiens OX=9606 GN=ZNF358 PE=1 SV=2 - [ZN358_HUMAN]	ZNF358	59.2	2
P17020	Zinc finger protein 16 OS=Homo sapiens OX=9606 GN=ZNF16 PE=1 SV=3 - [ZNF16_HUMAN]	ZNF16	76.4	2
O95239	Chromosome-associated kinesin KIF4A OS=Homo sapiens OX=9606 GN=KIF4A PE=1 SV=3 - [KIF4A_HUMAN]	KIF4A	139.8	2
Q9P287	BRCA2 and CDKN1A-interacting protein OS=Homo sapiens OX=9606 GN=BCCIP PE=1 SV=1 - [BCCIP_HUMAN]	BCCIP	36	2
Q96LT9	RNA-binding protein 40 OS=Homo sapiens OX=9606 GN=RNPC3 PE=1 SV=1 - [RBM40_HUMAN]	RNPC3	58.5	2
Q14558	Phosphoribosyl pyrophosphate synthase-associated protein 1 OS=Homo sapiens OX=9606 GN=PRPSAP1 PE=1 SV=2 - [KPRA_HUMAN]	PRPSAP1	39.4	2
Q9Y324	rRNA-processing protein FCF1 homolog OS=Homo sapiens OX=9606 GN=FCF1 PE=2 SV=1 - [FCF1_HUMAN]	FCF1	23.4	2
Q3KP31	Zinc finger protein 791 OS=Homo sapiens OX=9606 GN=ZNF791 PE=2 SV=1 - [ZN791_HUMAN]	ZNF791	66.8	2
Q6NZI2	Caveolae-associated protein 1 OS=Homo sapiens OX=9606 GN=CAVIN1 PE=1 SV=1 - [CAVN1_HUMAN]	CAVIN1	43.4	2
O95243	Methyl-CpG-binding domain protein 4 OS=Homo sapiens OX=9606 GN=MBD4 PE=1 SV=1 - [MBD4_HUMAN]	MBD4	66	2
Q86W50	U6 small nuclear RNA (adenine-(43)-N(6))-methyltransferase OS=Homo sapiens OX=9606 GN=METTL16 PE=1 SV=2 - [MET16_HUMAN]	METTL16	63.6	2
Q9H3C7	Gametogenetin-binding protein 2 OS=Homo sapiens OX=9606 GN=GGNBP2 PE=1 SV=1 - [GGNB2_HUMAN]	GGNBP2	79	2
Q16342	Programmed cell death protein 2 OS=Homo sapiens OX=9606 GN=PDCD2 PE=1 SV=2 - [PDCD2_HUMAN]	PDCD2	38.6	2
Q13155	Aminoacyl tRNA synthase complex-interacting multifunctional protein 2 OS=Homo sapiens OX=9606 GN=AIMP2 PE=1 SV=2 - [AIMP2_HUMAN]	AIMP2	35.3	2
P35226	Polycomb complex protein BMI-1 OS=Homo sapiens OX=9606 GN=BMI1 PE=1 SV=2 - [BMI1_HUMAN]	BMI1	36.9	2
Q8IXM3	39S ribosomal protein L41, mitochondrial OS=Homo sapiens OX=9606 GN=MRPL41 PE=1 SV=1 - [RM41_HUMAN]	MRPL41	15.4	2
Q05823	2-5A-dependent ribonuclease OS=Homo sapiens OX=9606 GN=RNASEL PE=1 SV=2 - [RN5A_HUMAN]	RNASEL	83.5	2
Q9BZL6	Serine/threonine-protein kinase D2 OS=Homo sapiens OX=9606 GN=PRKD2 PE=1 SV=3 - [KPCD2_HUMAN]	PRKD2	96.7	2
Q13123	Protein Red OS=Homo sapiens OX=9606 GN=IK PE=1 SV=3 - [RED_HUMAN]	IK	65.6	2
Q9UPW5	Cytosolic carboxypeptidase 1 OS=Homo sapiens OX=9606 GN=AGTPBP1 PE=1 SV=3 - [CBPC1_HUMAN]	AGTPBP1	138.4	2
Q12872	Splicing factor, suppressor of white-apricot homolog OS=Homo sapiens OX=9606 GN=SFSWAP PE=1 SV=3 - [SFSWA_HUMAN]	SFSWAP	104.8	2
Q96QE3	ATPase family AAA domain-containing protein 5 OS=Homo sapiens OX=9606 GN=ATAD5 PE=1 SV=4 - [ATAD5_HUMAN]	ATAD5	207.4	2
O94842	TOX high mobility group box family member 4 OS=Homo sapiens OX=9606 GN=TOX4 PE=1 SV=1 - [TOX4_HUMAN]	TOX4	66.2	2
Q9Y250	Leucine zipper putative tumor suppressor 1 OS=Homo sapiens OX=9606 GN=LZTS1 PE=1 SV=3 - [LZTS1_HUMAN]	LZTS1	66.6	2
O75676	Ribosomal protein S6 kinase alpha-4 OS=Homo sapiens OX=9606 GN=RPS6KA4 PE=1 SV=1 - [KS6A4_HUMAN]	RPS6KA4	85.6	2
Q5VSY0	G kinase-anchoring protein 1 OS=Homo sapiens OX=9606 GN=GKAP1 PE=1 SV=2 - [GKAP1_HUMAN]	GKAP1	42.1	2
O14893	Gem-associated protein 2 OS=Homo sapiens OX=9606 GN=GEMIN2 PE=1 SV=1 - [GEMI2_HUMAN]	GEMIN2	31.6	2
Q9UKM9	RNA-binding protein Raly OS=Homo sapiens OX=9606 GN=RALY PE=1 SV=1 - [RALY_HUMAN]	RALY	32.4	2
Q2Q1W2	E3 ubiquitin-protein ligase TRIM71 OS=Homo sapiens OX=9606 GN=TRIM71 PE=1 SV=1 - [LIN41_HUMAN]	TRIM71	93.3	2
Q8IWR0	Zinc finger CCCH domain-containing protein 7A OS=Homo sapiens OX=9606 GN=ZC3H7A PE=1 SV=1 - [Z3H7A_HUMAN]	ZC3H7A	110.5	2
Q9Y6V0	Protein piccolo OS=Homo sapiens OX=9606 GN=PCLO PE=1 SV=5 - [PCLO_HUMAN]	PCLO	560.4	2
Q13888	General transcription factor IIH subunit 2 OS=Homo sapiens OX=9606 GN=GTF2H2 PE=1 SV=1 - [TF2H2_HUMAN]	GTF2H2	44.4	2
O43670	BUB3-interacting and GLEBS motif-containing protein ZNF207 OS=Homo sapiens OX=9606 GN=ZNF207 PE=1 SV=1 - [ZN207_HUMAN]	ZNF207	50.7	2
P84022	Mothers against decapentaplegic homolog 3 OS=Homo sapiens OX=9606 GN=SMAD3 PE=1 SV=1 - [SMAD3_HUMAN]	SMAD3	48	2
O95714	E3 ubiquitin-protein ligase HERC2 OS=Homo sapiens OX=9606 GN=HERC2 PE=1 SV=2 - [HERC2_HUMAN]	HERC2	526.9	2
A1L020	RNA-binding protein MEX3A OS=Homo sapiens OX=9606 GN=MEX3A PE=1 SV=1 - [MEX3A_HUMAN]	MEX3A	54.1	2
Q99676	Zinc finger protein 184 OS=Homo sapiens OX=9606 GN=ZNF184 PE=1 SV=4 - [ZN184_HUMAN]	ZNF184	86.1	2
Q8TF50	Zinc finger protein 526 OS=Homo sapiens OX=9606 GN=ZNF526 PE=2 SV=2 - [ZN526_HUMAN]	ZNF526	73.6	2
O43422	52 kDa repressor of the inhibitor of the protein kinase OS=Homo sapiens OX=9606 GN=THAP12 PE=1 SV=2 - [P52K_HUMAN]	THAP12	87.6	2
Q8TEW0	Partitioning defective 3 homolog OS=Homo sapiens OX=9606 GN=PARD3 PE=1 SV=2 - [PARD3_HUMAN]	PARD3	151.3	2
Q96SL8	Flt3-interacting zinc finger protein 1 OS=Homo sapiens OX=9606 GN=FIZ1 PE=1 SV=2 - [FIZ1_HUMAN]	FIZ1	52	2
P17482	Homeobox protein Hox-B9 OS=Homo sapiens OX=9606 GN=HOXB9 PE=1 SV=2 - [HXB9_HUMAN]	HOXB9	28	2
Q15910	Histone-lysine N-methyltransferase EZH2 OS=Homo sapiens OX=9606 GN=EZH2 PE=1 SV=2 - [EZH2_HUMAN]	EZH2	85.3	2
Q8TBF4	Zinc finger CCHC-type and RNA-binding motif-containing protein 1 OS=Homo sapiens OX=9606 GN=ZCRB1 PE=1 SV=2 - [ZCRB1_HUMAN]	ZCRB1	24.6	2
P53680	AP-2 complex subunit sigma OS=Homo sapiens OX=9606 GN=AP2S1 PE=1 SV=2 - [AP2S1_HUMAN]	AP2S1	17	2
Q9NP73	Putative bifunctional UDP-N-acetylglucosamine transferase and deubiquitinase ALG13 OS=Homo sapiens OX=9606 GN=ALG13 PE=1 SV=2 - [ALG13_HUMAN]	ALG13	126	2
Q9H857	5'-nucleotidase domain-containing protein 2 OS=Homo sapiens OX=9606 GN=NT5DC2 PE=1 SV=1 - [NT5D2_HUMAN]	NT5DC2	60.7	2
Q15120	[Pyruvate dehydrogenase (acetyl-transferring)] kinase isozyme 3, mitochondrial OS=Homo sapiens OX=9606 GN=PDK3 PE=1 SV=1 - [PDK3_HUMAN]	PDK3	46.9	2
Q08379	Golgin subfamily A member 2 OS=Homo sapiens OX=9606 GN=GOLGA2 PE=1 SV=3 - [GOGA2_HUMAN]	GOLGA2	113	2
Q15388	Mitochondrial import receptor subunit TOM20 homolog OS=Homo sapiens OX=9606 GN=TOMM20 PE=1 SV=1 - [TOM20_HUMAN]	TOMM20	16.3	2
Q14978	Nucleolar and coiled-body phosphoprotein 1 OS=Homo sapiens OX=9606 GN=NOLC1 PE=1 SV=2 - [NOLC1_HUMAN]	NOLC1	73.6	2
P20290	Transcription factor BTF3 OS=Homo sapiens OX=9606 GN=BTF3 PE=1 SV=1 - [BTF3_HUMAN]	BTF3	22.2	2
Q8N5L8	Ribonuclease P protein subunit p25-like protein OS=Homo sapiens OX=9606 GN=RPP25L PE=1 SV=1 - [RP25L_HUMAN]	RPP25L	17.6	2
Q9H9L3	Interferon-stimulated 20 kDa exonuclease-like 2 OS=Homo sapiens OX=9606 GN=ISG20L2 PE=1 SV=1 - [I20L2_HUMAN]	ISG20L2	39.1	2
Q9BTC8	Metastasis-associated protein MTA3 OS=Homo sapiens OX=9606 GN=MTA3 PE=1 SV=2 - [MTA3_HUMAN]	MTA3	67.5	2
Q76FK4	Nucleolar protein 8 OS=Homo sapiens OX=9606 GN=NOL8 PE=1 SV=1 - [NOL8_HUMAN]	NOL8	131.5	2
Q9H9Y2	Ribosome production factor 1 OS=Homo sapiens OX=9606 GN=RPF1 PE=1 SV=2 - [RPF1_HUMAN]	RPF1	40.1	2
P20719	Homeobox protein Hox-A5 OS=Homo sapiens OX=9606 GN=HOXA5 PE=1 SV=2 - [HXA5_HUMAN]	HOXA5	29.3	2
O14757	Serine/threonine-protein kinase Chk1 OS=Homo sapiens OX=9606 GN=CHEK1 PE=1 SV=2 - [CHK1_HUMAN]	CHEK1	54.4	2
Q9BUL9	Ribonuclease P protein subunit p25 OS=Homo sapiens OX=9606 GN=RPP25 PE=1 SV=1 - [RPP25_HUMAN]	RPP25	20.6	2
Q99613	Eukaryotic translation initiation factor 3 subunit C OS=Homo sapiens OX=9606 GN=EIF3C PE=1 SV=1 - [EIF3C_HUMAN]	EIF3C	105.3	2
O75153	Clustered mitochondria protein homolog OS=Homo sapiens OX=9606 GN=CLUH PE=1 SV=2 - [CLU_HUMAN]	CLUH	146.6	2
Q2NKJ3	CST complex subunit CTC1 OS=Homo sapiens OX=9606 GN=CTC1 PE=1 SV=2 - [CTC1_HUMAN]	CTC1	134.5	2
Q14232	Translation initiation factor eIF-2B subunit alpha OS=Homo sapiens OX=9606 GN=EIF2B1 PE=1 SV=1 - [EI2BA_HUMAN]	EIF2B1	33.7	2
Q9Y4X4	Krueppel-like factor 12 OS=Homo sapiens OX=9606 GN=KLF12 PE=1 SV=2 - [KLF12_HUMAN]	KLF12	44.2	2
Q8TDX7	Serine/threonine-protein kinase Nek7 OS=Homo sapiens OX=9606 GN=NEK7 PE=1 SV=1 - [NEK7_HUMAN]	NEK7	34.5	2
O14733	Dual specificity mitogen-activated protein kinase kinase 7 OS=Homo sapiens OX=9606 GN=MAP2K7 PE=1 SV=2 - [MP2K7_HUMAN]	MAP2K7	47.5	2
Q9P0U3	Sentrin-specific protease 1 OS=Homo sapiens OX=9606 GN=SENP1 PE=1 SV=2 - [SENP1_HUMAN]	SENP1	73.4	2
Q9UFW8	CGG triplet repeat-binding protein 1 OS=Homo sapiens OX=9606 GN=CGGBP1 PE=1 SV=2 - [CGBP1_HUMAN]	CGGBP1	18.8	2
Q86SX3	Tubulin epsilon and delta complex protein 1 OS=Homo sapiens OX=9606 GN=TEDC1 PE=1 SV=2 - [TEDC1_HUMAN]	TEDC1	54.2	2
Q0VDF9	Heat shock 70 kDa protein 14 OS=Homo sapiens OX=9606 GN=HSPA14 PE=1 SV=1 - [HSP7E_HUMAN]	HSPA14	54.8	2
Q9BYG5	Partitioning defective 6 homolog beta OS=Homo sapiens OX=9606 GN=PARD6B PE=1 SV=1 - [PAR6B_HUMAN]	PARD6B	41.2	2
Q7Z6M4	Transcription termination factor 4, mitochondrial OS=Homo sapiens OX=9606 GN=MTERF4 PE=1 SV=3 - [MTEF4_HUMAN]	MTERF4	43.9	2
Q8IVS2	Malonyl-CoA-acyl carrier protein transacylase, mitochondrial OS=Homo sapiens OX=9606 GN=MCAT PE=1 SV=2 - [FABD_HUMAN]	MCAT	42.9	2
Q13144	Translation initiation factor eIF-2B subunit epsilon OS=Homo sapiens OX=9606 GN=EIF2B5 PE=1 SV=3 - [EI2BE_HUMAN]	EIF2B5	80.3	2
Q8ND24	RING finger protein 214 OS=Homo sapiens OX=9606 GN=RNF214 PE=1 SV=2 - [RN214_HUMAN]	RNF214	77.6	2
Q86X52	Chondroitin sulfate synthase 1 OS=Homo sapiens OX=9606 GN=CHSY1 PE=1 SV=3 - [CHSS1_HUMAN]	CHSY1	91.7	2
Q9UBS4	DnaJ homolog subfamily B member 11 OS=Homo sapiens OX=9606 GN=DNAJB11 PE=1 SV=1 - [DJB11_HUMAN]	DNAJB11	40.5	2
Q92560	Ubiquitin carboxyl-terminal hydrolase BAP1 OS=Homo sapiens OX=9606 GN=BAP1 PE=1 SV=2 - [BAP1_HUMAN]	BAP1	80.3	2
Q03164	Histone-lysine N-methyltransferase 2A OS=Homo sapiens OX=9606 GN=KMT2A PE=1 SV=5 - [KMT2A_HUMAN]	KMT2A	431.5	2
Q86W11	Zinc finger and SCAN domain-containing protein 30 OS=Homo sapiens OX=9606 GN=ZSCAN30 PE=1 SV=1 - [ZSC30_HUMAN]	ZSCAN30	56.3	2
Q9UIF9	Bromodomain adjacent to zinc finger domain protein 2A OS=Homo sapiens OX=9606 GN=BAZ2A PE=1 SV=4 - [BAZ2A_HUMAN]	BAZ2A	211.1	2
P55081	Microfibrillar-associated protein 1 OS=Homo sapiens OX=9606 GN=MFAP1 PE=1 SV=2 - [MFAP1_HUMAN]	MFAP1	51.9	2
Q9H0K6	Pseudouridylate synthase 7 homolog-like protein OS=Homo sapiens OX=9606 GN=PUS7L PE=1 SV=1 - [PUS7L_HUMAN]	PUS7L	80.6	2
Q9HBM6	Transcription initiation factor TFIID subunit 9B OS=Homo sapiens OX=9606 GN=TAF9B PE=1 SV=1 - [TAF9B_HUMAN]	TAF9B	27.6	2
Q9UQ84	Exonuclease 1 OS=Homo sapiens OX=9606 GN=EXO1 PE=1 SV=2 - [EXO1_HUMAN]	EXO1	94	2
O43776	Asparagine--tRNA ligase, cytoplasmic OS=Homo sapiens OX=9606 GN=NARS PE=1 SV=1 - [SYNC_HUMAN]	NARS	62.9	2
A6NKL6	Transmembrane protein 200C OS=Homo sapiens OX=9606 GN=TMEM200C PE=2 SV=2 - [T200C_HUMAN]	TMEM200C	63.9	2
Q9BRS2	Serine/threonine-protein kinase RIO1 OS=Homo sapiens OX=9606 GN=RIOK1 PE=1 SV=2 - [RIOK1_HUMAN]	RIOK1	65.5	2
Q9NPE3	H/ACA ribonucleoprotein complex subunit 3 OS=Homo sapiens OX=9606 GN=NOP10 PE=1 SV=1 - [NOP10_HUMAN]	NOP10	7.7	2
P51957	Serine/threonine-protein kinase Nek4 OS=Homo sapiens OX=9606 GN=NEK4 PE=1 SV=2 - [NEK4_HUMAN]	NEK4	94.5	2
Q2TAM9	Tumor suppressor candidate gene 1 protein OS=Homo sapiens OX=9606 GN=TUSC1 PE=1 SV=3 - [TUSC1_HUMAN]	TUSC1	23.4	2
Q96EF9	Zinc fingers and homeoboxes protein 1, isoform 2 OS=Homo sapiens OX=9606 GN=ZHX1-C8orf76 PE=2 SV=1 - [ZHX1R_HUMAN]	ZHX1-C8orf76	33.3	2
Q9BU64	Centromere protein O OS=Homo sapiens OX=9606 GN=CENPO PE=1 SV=1 - [CENPO_HUMAN]	CENPO	33.8	2
Q86W92	Liprin-beta-1 OS=Homo sapiens OX=9606 GN=PPFIBP1 PE=1 SV=2 - [LIPB1_HUMAN]	PPFIBP1	114	2
O00159	Unconventional myosin-Ic OS=Homo sapiens OX=9606 GN=MYO1C PE=1 SV=4 - [MYO1C_HUMAN]	MYO1C	121.6	2
Q9UPQ3	Arf-GAP with GTPase, ANK repeat and PH domain-containing protein 1 OS=Homo sapiens OX=9606 GN=AGAP1 PE=1 SV=4 - [AGAP1_HUMAN]	AGAP1	94.4	2
Q5F1R6	DnaJ homolog subfamily C member 21 OS=Homo sapiens OX=9606 GN=DNAJC21 PE=1 SV=2 - [DJC21_HUMAN]	DNAJC21	62	2
P54760	Ephrin type-B receptor 4 OS=Homo sapiens OX=9606 GN=EPHB4 PE=1 SV=2 - [EPHB4_HUMAN]	EPHB4	108.2	2
P52952	Homeobox protein Nkx-2.5 OS=Homo sapiens OX=9606 GN=NKX2-5 PE=1 SV=1 - [NKX25_HUMAN]	NKX2-5	34.9	2
O95900	Mitochondrial mRNA pseudouridine synthase TRUB2 OS=Homo sapiens OX=9606 GN=TRUB2 PE=1 SV=1 - [TRUB2_HUMAN]	TRUB2	36.7	2
Q8NFP9	Neurobeachin OS=Homo sapiens OX=9606 GN=NBEA PE=1 SV=3 - [NBEA_HUMAN]	NBEA	327.6	2
O95400	CD2 antigen cytoplasmic tail-binding protein 2 OS=Homo sapiens OX=9606 GN=CD2BP2 PE=1 SV=1 - [CD2B2_HUMAN]	CD2BP2	37.6	2
Q6IN84	rRNA methyltransferase 1, mitochondrial OS=Homo sapiens OX=9606 GN=MRM1 PE=1 SV=1 - [MRM1_HUMAN]	MRM1	38.6	2
O43148	mRNA cap guanine-N7 methyltransferase OS=Homo sapiens OX=9606 GN=RNMT PE=1 SV=1 - [MCES_HUMAN]	RNMT	54.8	2
Q2TBE0	CWF19-like protein 2 OS=Homo sapiens OX=9606 GN=CWF19L2 PE=1 SV=4 - [C19L2_HUMAN]	CWF19L2	103.7	2
Q96PG2	Membrane-spanning 4-domains subfamily A member 10 OS=Homo sapiens OX=9606 GN=MS4A10 PE=2 SV=3 - [M4A10_HUMAN]	MS4A10	29.7	2
Q86UQ0	Zinc finger protein 589 OS=Homo sapiens OX=9606 GN=ZNF589 PE=1 SV=1 - [ZN589_HUMAN]	ZNF589	41.2	2
Q9Y2I6	Ninein-like protein OS=Homo sapiens OX=9606 GN=NINL PE=1 SV=2 - [NINL_HUMAN]	NINL	156.2	2
Q8WVD3	E3 ubiquitin-protein ligase RNF138 OS=Homo sapiens OX=9606 GN=RNF138 PE=1 SV=1 - [RN138_HUMAN]	RNF138	28.2	2
P18583	Protein SON OS=Homo sapiens OX=9606 GN=SON PE=1 SV=4 - [SON_HUMAN]	SON	263.7	2
Q9Y2D9	Zinc finger protein 652 OS=Homo sapiens OX=9606 GN=ZNF652 PE=1 SV=3 - [ZN652_HUMAN]	ZNF652	69.7	2
P57775	F-box/WD repeat-containing protein 4 OS=Homo sapiens OX=9606 GN=FBXW4 PE=1 SV=1 - [FBXW4_HUMAN]	FBXW4	46.3	2
Q6P0Q8	Microtubule-associated serine/threonine-protein kinase 2 OS=Homo sapiens OX=9606 GN=MAST2 PE=1 SV=2 - [MAST2_HUMAN]	MAST2	196.3	2
Q6PK81	Zinc finger protein 773 OS=Homo sapiens OX=9606 GN=ZNF773 PE=2 SV=1 - [ZN773_HUMAN]	ZNF773	50.5	2
Q9NRC8	NAD-dependent protein deacetylase sirtuin-7 OS=Homo sapiens OX=9606 GN=SIRT7 PE=1 SV=1 - [SIR7_HUMAN]	SIRT7	44.9	2
Q15013	MAD2L1-binding protein OS=Homo sapiens OX=9606 GN=MAD2L1BP PE=1 SV=1 - [MD2BP_HUMAN]	MAD2L1BP	31	2
Q6KC79	Nipped-B-like protein OS=Homo sapiens OX=9606 GN=NIPBL PE=1 SV=2 - [NIPBL_HUMAN]	NIPBL	315.9	2
Q9C0G0	Zinc finger protein 407 OS=Homo sapiens OX=9606 GN=ZNF407 PE=1 SV=2 - [ZN407_HUMAN]	ZNF407	247.2	2
Q9BY44	Eukaryotic translation initiation factor 2A OS=Homo sapiens OX=9606 GN=EIF2A PE=1 SV=3 - [EIF2A_HUMAN]	EIF2A	64.9	2
P35232	Prohibitin OS=Homo sapiens OX=9606 GN=PHB PE=1 SV=1 - [PHB_HUMAN]	PHB	29.8	2
Q8IYU8	Calcium uptake protein 2, mitochondrial OS=Homo sapiens OX=9606 GN=MICU2 PE=1 SV=2 - [MICU2_HUMAN]	MICU2	49.6	2
Q5TF58	Intermediate filament family orphan 2 OS=Homo sapiens OX=9606 GN=IFFO2 PE=2 SV=3 - [IFFO2_HUMAN]	IFFO2	57.3	2
Q8NB78	Lysine-specific histone demethylase 1B OS=Homo sapiens OX=9606 GN=KDM1B PE=1 SV=3 - [KDM1B_HUMAN]	KDM1B	92	2
Q8N5G2	Macoilin OS=Homo sapiens OX=9606 GN=MACO1 PE=1 SV=1 - [MACOI_HUMAN]	MACO1	76.1	2
Q5BJF6	Outer dense fiber protein 2 OS=Homo sapiens OX=9606 GN=ODF2 PE=1 SV=1 - [ODFP2_HUMAN]	ODF2	95.3	2
Q5EBL2	Zinc finger protein 628 OS=Homo sapiens OX=9606 GN=ZNF628 PE=1 SV=3 - [ZN628_HUMAN]	ZNF628	110.8	2
Q9NP64	Nucleolar protein of 40 kDa OS=Homo sapiens OX=9606 GN=ZCCHC17 PE=1 SV=1 - [NO40_HUMAN]	ZCCHC17	27.6	2
P29558	RNA-binding motif, single-stranded-interacting protein 1 OS=Homo sapiens OX=9606 GN=RBMS1 PE=1 SV=3 - [RBMS1_HUMAN]	RBMS1	44.5	2
Q9NSD4	Zinc finger protein 275 OS=Homo sapiens OX=9606 GN=ZNF275 PE=1 SV=2 - [ZN275_HUMAN]	ZNF275	48.4	2
Q53HL2	Borealin OS=Homo sapiens OX=9606 GN=CDCA8 PE=1 SV=2 - [BOREA_HUMAN]	CDCA8	31.3	2
Q9Y483	Metal-response element-binding transcription factor 2 OS=Homo sapiens OX=9606 GN=MTF2 PE=1 SV=3 - [MTF2_HUMAN]	MTF2	67	2
O75151	Lysine-specific demethylase PHF2 OS=Homo sapiens OX=9606 GN=PHF2 PE=1 SV=4 - [PHF2_HUMAN]	PHF2	120.7	2
Q5TBA9	Protein furry homolog OS=Homo sapiens OX=9606 GN=FRY PE=1 SV=1 - [FRY_HUMAN]	FRY	338.7	2
Q9Y2X0	Mediator of RNA polymerase II transcription subunit 16 OS=Homo sapiens OX=9606 GN=MED16 PE=1 SV=2 - [MED16_HUMAN]	MED16	96.7	2
P0CG40	Transcription factor Sp9 OS=Homo sapiens OX=9606 GN=SP9 PE=3 SV=1 - [SP9_HUMAN]	SP9	48.9	2
Q93075	Putative deoxyribonuclease TATDN2 OS=Homo sapiens OX=9606 GN=TATDN2 PE=1 SV=2 - [TATD2_HUMAN]	TATDN2	85	2
P19622	Homeobox protein engrailed-2 OS=Homo sapiens OX=9606 GN=EN2 PE=2 SV=3 - [HME2_HUMAN]	EN2	34.2	2
Q7L2R6	Zinc finger protein 765 OS=Homo sapiens OX=9606 GN=ZNF765 PE=1 SV=2 - [ZN765_HUMAN]	ZNF765	61.6	2
Q9BYG4	Partitioning defective 6 homolog gamma OS=Homo sapiens OX=9606 GN=PARD6G PE=1 SV=1 - [PAR6G_HUMAN]	PARD6G	40.9	2
Q5VTE6	Protein angel homolog 2 OS=Homo sapiens OX=9606 GN=ANGEL2 PE=2 SV=1 - [ANGE2_HUMAN]	ANGEL2	62.3	2
Q8N0U7	Uncharacterized protein C1orf87 OS=Homo sapiens OX=9606 GN=C1orf87 PE=2 SV=1 - [CA087_HUMAN]	C1orf87	62	2
O00471	Exocyst complex component 5 OS=Homo sapiens OX=9606 GN=EXOC5 PE=1 SV=1 - [EXOC5_HUMAN]	EXOC5	81.8	2
Q9UPT9	Ubiquitin carboxyl-terminal hydrolase 22 OS=Homo sapiens OX=9606 GN=USP22 PE=1 SV=2 - [UBP22_HUMAN]	USP22	59.9	2
P11474	Steroid hormone receptor ERR1 OS=Homo sapiens OX=9606 GN=ESRRA PE=1 SV=3 - [ERR1_HUMAN]	ESRRA	45.5	2
Q6U7Q0	Zinc finger protein 322 OS=Homo sapiens OX=9606 GN=ZNF322 PE=1 SV=2 - [ZN322_HUMAN]	ZNF322	46.9	2
Q14644	Ras GTPase-activating protein 3 OS=Homo sapiens OX=9606 GN=RASA3 PE=1 SV=3 - [RASA3_HUMAN]	RASA3	95.6	2
Q9H707	Zinc finger protein 552 OS=Homo sapiens OX=9606 GN=ZNF552 PE=1 SV=2 - [ZN552_HUMAN]	ZNF552	46.2	2
Q6ZN04	RNA-binding protein MEX3B OS=Homo sapiens OX=9606 GN=MEX3B PE=1 SV=1 - [MEX3B_HUMAN]	MEX3B	58.8	2
Q16600	Zinc finger protein 239 OS=Homo sapiens OX=9606 GN=ZNF239 PE=1 SV=3 - [ZN239_HUMAN]	ZNF239	51.6	2
P51812	Ribosomal protein S6 kinase alpha-3 OS=Homo sapiens OX=9606 GN=RPS6KA3 PE=1 SV=1 - [KS6A3_HUMAN]	RPS6KA3	83.7	2
Q96EV2	RNA-binding protein 33 OS=Homo sapiens OX=9606 GN=RBM33 PE=1 SV=3 - [RBM33_HUMAN]	RBM33	129.9	2
Q53EQ6	Tigger transposable element-derived protein 5 OS=Homo sapiens OX=9606 GN=TIGD5 PE=1 SV=3 - [TIGD5_HUMAN]	TIGD5	69.2	2
O00522	Krev interaction trapped protein 1 OS=Homo sapiens OX=9606 GN=KRIT1 PE=1 SV=2 - [KRIT1_HUMAN]	KRIT1	84.3	2
Q92889	DNA repair endonuclease XPF OS=Homo sapiens OX=9606 GN=ERCC4 PE=1 SV=3 - [XPF_HUMAN]	ERCC4	104.4	2
O75051	Plexin-A2 OS=Homo sapiens OX=9606 GN=PLXNA2 PE=1 SV=4 - [PLXA2_HUMAN]	PLXNA2	211	2
Q86TM3	Probable ATP-dependent RNA helicase DDX53 OS=Homo sapiens OX=9606 GN=DDX53 PE=1 SV=3 - [DDX53_HUMAN]	DDX53	71.1	2
Q9Y485	DmX-like protein 1 OS=Homo sapiens OX=9606 GN=DMXL1 PE=1 SV=3 - [DMXL1_HUMAN]	DMXL1	337.6	2
Q8N9Y4	Protein FAM181A OS=Homo sapiens OX=9606 GN=FAM181A PE=2 SV=3 - [F181A_HUMAN]	FAM181A	38.7	2
A2RRD8	Zinc finger protein 320 OS=Homo sapiens OX=9606 GN=ZNF320 PE=1 SV=1 - [ZN320_HUMAN]	ZNF320	59.3	2
O94832	Unconventional myosin-Id OS=Homo sapiens OX=9606 GN=MYO1D PE=1 SV=2 - [MYO1D_HUMAN]	MYO1D	116.1	2
Q96NA8	t-SNARE domain-containing protein 1 OS=Homo sapiens OX=9606 GN=TSNARE1 PE=1 SV=2 - [TSNA1_HUMAN]	TSNARE1	55.9	2
Q8IXT1	DNA damage-induced apoptosis suppressor protein OS=Homo sapiens OX=9606 GN=DDIAS PE=2 SV=2 - [DDIAS_HUMAN]	DDIAS	111.5	2
Q14588	Zinc finger protein 234 OS=Homo sapiens OX=9606 GN=ZNF234 PE=2 SV=3 - [ZN234_HUMAN]	ZNF234	80.5	2
Q8WTP8	Apoptosis-enhancing nuclease OS=Homo sapiens OX=9606 GN=AEN PE=1 SV=2 - [AEN_HUMAN]	AEN	36.3	2
P17032	Zinc finger protein 37A OS=Homo sapiens OX=9606 GN=ZNF37A PE=2 SV=3 - [ZN37A_HUMAN]	ZNF37A	65.4	2
O75335	Liprin-alpha-4 OS=Homo sapiens OX=9606 GN=PPFIA4 PE=2 SV=3 - [LIPA4_HUMAN]	PPFIA4	134.3	2
Q13972	Ras-specific guanine nucleotide-releasing factor 1 OS=Homo sapiens OX=9606 GN=RASGRF1 PE=1 SV=2 - [RGRF1_HUMAN]	RASGRF1	145.1	2
Q9NTN9	Semaphorin-4G OS=Homo sapiens OX=9606 GN=SEMA4G PE=1 SV=1 - [SEM4G_HUMAN]	SEMA4G	91.4	2
P10243	Myb-related protein A OS=Homo sapiens OX=9606 GN=MYBL1 PE=1 SV=2 - [MYBA_HUMAN]	MYBL1	85.8	2
Q9ULU4	Protein kinase C-binding protein 1 OS=Homo sapiens OX=9606 GN=ZMYND8 PE=1 SV=2 - [PKCB1_HUMAN]	ZMYND8	131.6	2
Q13360	Zinc finger protein 177 OS=Homo sapiens OX=9606 GN=ZNF177 PE=1 SV=4 - [ZN177_HUMAN]	ZNF177	54.7	2
Q5JR12	Protein phosphatase 1J OS=Homo sapiens OX=9606 GN=PPM1J PE=1 SV=1 - [PPM1J_HUMAN]	PPM1J	54.8	2
P53667	LIM domain kinase 1 OS=Homo sapiens OX=9606 GN=LIMK1 PE=1 SV=3 - [LIMK1_HUMAN]	LIMK1	72.5	2
P0CJ78	Zinc finger protein 865 OS=Homo sapiens OX=9606 GN=ZNF865 PE=1 SV=1 - [ZN865_HUMAN]	ZNF865	111	2
Q9NYT6	Zinc finger protein 226 OS=Homo sapiens OX=9606 GN=ZNF226 PE=2 SV=2 - [ZN226_HUMAN]	ZNF226	91.9	2
Q99952	Tyrosine-protein phosphatase non-receptor type 18 OS=Homo sapiens OX=9606 GN=PTPN18 PE=1 SV=2 - [PTN18_HUMAN]	PTPN18	50.5	2
Q86WA8	Lon protease homolog 2, peroxisomal OS=Homo sapiens OX=9606 GN=LONP2 PE=1 SV=1 - [LONP2_HUMAN]	LONP2	94.6	2
Q5JRX3	Presequence protease, mitochondrial OS=Homo sapiens OX=9606 GN=PITRM1 PE=1 SV=3 - [PREP_HUMAN]	PITRM1	117.3	2
Q6YHU6	Thyroid adenoma-associated protein OS=Homo sapiens OX=9606 GN=THADA PE=1 SV=1 - [THADA_HUMAN]	THADA	219.5	2
Q8WUU5	GATA zinc finger domain-containing protein 1 OS=Homo sapiens OX=9606 GN=GATAD1 PE=1 SV=1 - [GATD1_HUMAN]	GATAD1	28.7	2
P15090	Fatty acid-binding protein, adipocyte OS=Homo sapiens OX=9606 GN=FABP4 PE=1 SV=3 - [FABP4_HUMAN]	FABP4	14.7	2
Q5VW36	Focadhesin OS=Homo sapiens OX=9606 GN=FOCAD PE=1 SV=1 - [FOCAD_HUMAN]	FOCAD	199.9	2
Q5VZL5	Zinc finger MYM-type protein 4 OS=Homo sapiens OX=9606 GN=ZMYM4 PE=1 SV=1 - [ZMYM4_HUMAN]	ZMYM4	172.7	1
P16615	Sarcoplasmic/endoplasmic reticulum calcium ATPase 2 OS=Homo sapiens OX=9606 GN=ATP2A2 PE=1 SV=1 - [AT2A2_HUMAN]	ATP2A2	114.7	1
O43592	Exportin-T OS=Homo sapiens OX=9606 GN=XPOT PE=1 SV=2 - [XPOT_HUMAN]	XPOT	109.9	1
Q92616	eIF-2-alpha kinase activator GCN1 OS=Homo sapiens OX=9606 GN=GCN1 PE=1 SV=6 - [GCN1_HUMAN]	GCN1	292.6	1
Q14697	Neutral alpha-glucosidase AB OS=Homo sapiens OX=9606 GN=GANAB PE=1 SV=3 - [GANAB_HUMAN]	GANAB	106.8	1
O75330	Hyaluronan mediated motility receptor OS=Homo sapiens OX=9606 GN=HMMR PE=1 SV=2 - [HMMR_HUMAN]	HMMR	84	1
P41250	Glycine--tRNA ligase OS=Homo sapiens OX=9606 GN=GARS PE=1 SV=3 - [GARS_HUMAN]	GARS	83.1	1
Q709F0	Acyl-CoA dehydrogenase family member 11 OS=Homo sapiens OX=9606 GN=ACAD11 PE=1 SV=2 - [ACD11_HUMAN]	ACAD11	87.2	1
O00165	HCLS1-associated protein X-1 OS=Homo sapiens OX=9606 GN=HAX1 PE=1 SV=2 - [HAX1_HUMAN]	HAX1	31.6	1
P04843	Dolichyl-diphosphooligosaccharide--protein glycosyltransferase subunit 1 OS=Homo sapiens OX=9606 GN=RPN1 PE=1 SV=1 - [RPN1_HUMAN]	RPN1	68.5	1
Q8N1F7	Nuclear pore complex protein Nup93 OS=Homo sapiens OX=9606 GN=NUP93 PE=1 SV=2 - [NUP93_HUMAN]	NUP93	93.4	1
P06733	Alpha-enolase OS=Homo sapiens OX=9606 GN=ENO1 PE=1 SV=2 - [ENOA_HUMAN]	ENO1	47.1	1
O75165	DnaJ homolog subfamily C member 13 OS=Homo sapiens OX=9606 GN=DNAJC13 PE=1 SV=5 - [DJC13_HUMAN]	DNAJC13	254.3	1
Q9NXG2	THUMP domain-containing protein 1 OS=Homo sapiens OX=9606 GN=THUMPD1 PE=1 SV=2 - [THUM1_HUMAN]	THUMPD1	39.3	1
Q9H4H8	Protein FAM83D OS=Homo sapiens OX=9606 GN=FAM83D PE=1 SV=3 - [FA83D_HUMAN]	FAM83D	64.4	1
Q14318	Peptidyl-prolyl cis-trans isomerase FKBP8 OS=Homo sapiens OX=9606 GN=FKBP8 PE=1 SV=2 - [FKBP8_HUMAN]	FKBP8	44.5	1
P36957	Dihydrolipoyllysine-residue succinyltransferase component of 2-oxoglutarate dehydrogenase complex, mitochondrial OS=Homo sapiens OX=9606 GN=DLST PE=1 SV=4 - [ODO2_HUMAN]	DLST	48.7	1
Q86VP6	Cullin-associated NEDD8-dissociated protein 1 OS=Homo sapiens OX=9606 GN=CAND1 PE=1 SV=2 - [CAND1_HUMAN]	CAND1	136.3	1
Q9H078	Caseinolytic peptidase B protein homolog OS=Homo sapiens OX=9606 GN=CLPB PE=1 SV=1 - [CLPB_HUMAN]	CLPB	78.7	1
Q9Y221	60S ribosome subunit biogenesis protein NIP7 homolog OS=Homo sapiens OX=9606 GN=NIP7 PE=1 SV=1 - [NIP7_HUMAN]	NIP7	20.4	1
Q15459	Splicing factor 3A subunit 1 OS=Homo sapiens OX=9606 GN=SF3A1 PE=1 SV=1 - [SF3A1_HUMAN]	SF3A1	88.8	1
P55786	Puromycin-sensitive aminopeptidase OS=Homo sapiens OX=9606 GN=NPEPPS PE=1 SV=2 - [PSA_HUMAN]	NPEPPS	103.2	1
Q5SRE5	Nucleoporin NUP188 homolog OS=Homo sapiens OX=9606 GN=NUP188 PE=1 SV=1 - [NU188_HUMAN]	NUP188	195.9	1
P54886	Delta-1-pyrroline-5-carboxylate synthase OS=Homo sapiens OX=9606 GN=ALDH18A1 PE=1 SV=2 - [P5CS_HUMAN]	ALDH18A1	87.2	1
O15084	Serine/threonine-protein phosphatase 6 regulatory ankyrin repeat subunit A OS=Homo sapiens OX=9606 GN=ANKRD28 PE=1 SV=5 - [ANR28_HUMAN]	ANKRD28	112.9	1
Q9Y2T2	AP-3 complex subunit mu-1 OS=Homo sapiens OX=9606 GN=AP3M1 PE=1 SV=1 - [AP3M1_HUMAN]	AP3M1	46.9	1
Q9BTY7	Protein HGH1 homolog OS=Homo sapiens OX=9606 GN=HGH1 PE=1 SV=1 - [HGH1_HUMAN]	HGH1	42.1	1
P12268	Inosine-5'-monophosphate dehydrogenase 2 OS=Homo sapiens OX=9606 GN=IMPDH2 PE=1 SV=2 - [IMDH2_HUMAN]	IMPDH2	55.8	1
Q8WVX9	Fatty acyl-CoA reductase 1 OS=Homo sapiens OX=9606 GN=FAR1 PE=1 SV=1 - [FACR1_HUMAN]	FAR1	59.3	1
P35579	Myosin-9 OS=Homo sapiens OX=9606 GN=MYH9 PE=1 SV=4 - [MYH9_HUMAN]	MYH9	226.4	1
Q6P1M0	Long-chain fatty acid transport protein 4 OS=Homo sapiens OX=9606 GN=SLC27A4 PE=1 SV=1 - [S27A4_HUMAN]	SLC27A4	72	1
P17812	CTP synthase 1 OS=Homo sapiens OX=9606 GN=CTPS1 PE=1 SV=2 - [PYRG1_HUMAN]	CTPS1	66.6	1
Q8TER5	Rho guanine nucleotide exchange factor 40 OS=Homo sapiens OX=9606 GN=ARHGEF40 PE=1 SV=3 - [ARH40_HUMAN]	ARHGEF40	164.6	1
Q15185	Prostaglandin E synthase 3 OS=Homo sapiens OX=9606 GN=PTGES3 PE=1 SV=1 - [TEBP_HUMAN]	PTGES3	18.7	1
P00367	Glutamate dehydrogenase 1, mitochondrial OS=Homo sapiens OX=9606 GN=GLUD1 PE=1 SV=2 - [DHE3_HUMAN]	GLUD1	61.4	1
Q6P4A7	Sideroflexin-4 OS=Homo sapiens OX=9606 GN=SFXN4 PE=1 SV=1 - [SFXN4_HUMAN]	SFXN4	38	1
P48444	Coatomer subunit delta OS=Homo sapiens OX=9606 GN=ARCN1 PE=1 SV=1 - [COPD_HUMAN]	ARCN1	57.2	1
Q8NEJ9	Neuroguidin OS=Homo sapiens OX=9606 GN=NGDN PE=1 SV=1 - [NGDN_HUMAN]	NGDN	35.9	1
P08237	ATP-dependent 6-phosphofructokinase, muscle type OS=Homo sapiens OX=9606 GN=PFKM PE=1 SV=2 - [PFKAM_HUMAN]	PFKM	85.1	1
P40616	ADP-ribosylation factor-like protein 1 OS=Homo sapiens OX=9606 GN=ARL1 PE=1 SV=1 - [ARL1_HUMAN]	ARL1	20.4	1
P04049	RAF proto-oncogene serine/threonine-protein kinase OS=Homo sapiens OX=9606 GN=RAF1 PE=1 SV=1 - [RAF1_HUMAN]	RAF1	73	1
P52756	RNA-binding protein 5 OS=Homo sapiens OX=9606 GN=RBM5 PE=1 SV=2 - [RBM5_HUMAN]	RBM5	92.1	1
P50416	Carnitine O-palmitoyltransferase 1, liver isoform OS=Homo sapiens OX=9606 GN=CPT1A PE=1 SV=2 - [CPT1A_HUMAN]	CPT1A	88.3	1
Q9H1A4	Anaphase-promoting complex subunit 1 OS=Homo sapiens OX=9606 GN=ANAPC1 PE=1 SV=1 - [APC1_HUMAN]	ANAPC1	216.4	1
Q15014	Mortality factor 4-like protein 2 OS=Homo sapiens OX=9606 GN=MORF4L2 PE=1 SV=1 - [MO4L2_HUMAN]	MORF4L2	32.3	1
P23528	Cofilin-1 OS=Homo sapiens OX=9606 GN=CFL1 PE=1 SV=3 - [COF1_HUMAN]	CFL1	18.5	1
Q05519	Serine/arginine-rich splicing factor 11 OS=Homo sapiens OX=9606 GN=SRSF11 PE=1 SV=1 - [SRS11_HUMAN]	SRSF11	53.5	1
P53985	Monocarboxylate transporter 1 OS=Homo sapiens OX=9606 GN=SLC16A1 PE=1 SV=3 - [MOT1_HUMAN]	SLC16A1	53.9	1
P52701	DNA mismatch repair protein Msh6 OS=Homo sapiens OX=9606 GN=MSH6 PE=1 SV=2 - [MSH6_HUMAN]	MSH6	152.7	1
P10398	Serine/threonine-protein kinase A-Raf OS=Homo sapiens OX=9606 GN=ARAF PE=1 SV=2 - [ARAF_HUMAN]	ARAF	67.5	1
Q5VT25	Serine/threonine-protein kinase MRCK alpha OS=Homo sapiens OX=9606 GN=CDC42BPA PE=1 SV=1 - [MRCKA_HUMAN]	CDC42BPA	197.2	1
Q7Z478	ATP-dependent RNA helicase DHX29 OS=Homo sapiens OX=9606 GN=DHX29 PE=1 SV=2 - [DHX29_HUMAN]	DHX29	155.1	1
Q8N163	Cell cycle and apoptosis regulator protein 2 OS=Homo sapiens OX=9606 GN=CCAR2 PE=1 SV=2 - [CCAR2_HUMAN]	CCAR2	102.8	1
O00267	Transcription elongation factor SPT5 OS=Homo sapiens OX=9606 GN=SUPT5H PE=1 SV=1 - [SPT5H_HUMAN]	SUPT5H	120.9	1
Q92538	Golgi-specific brefeldin A-resistance guanine nucleotide exchange factor 1 OS=Homo sapiens OX=9606 GN=GBF1 PE=1 SV=2 - [GBF1_HUMAN]	GBF1	206.3	1
P57088	Transmembrane protein 33 OS=Homo sapiens OX=9606 GN=TMEM33 PE=1 SV=2 - [TMM33_HUMAN]	TMEM33	28	1
P47756	F-actin-capping protein subunit beta OS=Homo sapiens OX=9606 GN=CAPZB PE=1 SV=4 - [CAPZB_HUMAN]	CAPZB	31.3	1
Q96B26	Exosome complex component RRP43 OS=Homo sapiens OX=9606 GN=EXOSC8 PE=1 SV=1 - [EXOS8_HUMAN]	EXOSC8	30	1
P49721	Proteasome subunit beta type-2 OS=Homo sapiens OX=9606 GN=PSMB2 PE=1 SV=1 - [PSB2_HUMAN]	PSMB2	22.8	1
Q96T21	Selenocysteine insertion sequence-binding protein 2 OS=Homo sapiens OX=9606 GN=SECISBP2 PE=1 SV=2 - [SEBP2_HUMAN]	SECISBP2	95.4	1
Q8N7H5	RNA polymerase II-associated factor 1 homolog OS=Homo sapiens OX=9606 GN=PAF1 PE=1 SV=2 - [PAF1_HUMAN]	PAF1	59.9	1
Q9Y3B4	Splicing factor 3B subunit 6 OS=Homo sapiens OX=9606 GN=SF3B6 PE=1 SV=1 - [SF3B6_HUMAN]	SF3B6	14.6	1
P22234	Multifunctional protein ADE2 OS=Homo sapiens OX=9606 GN=PAICS PE=1 SV=3 - [PUR6_HUMAN]	PAICS	47	1
P23634	Plasma membrane calcium-transporting ATPase 4 OS=Homo sapiens OX=9606 GN=ATP2B4 PE=1 SV=2 - [AT2B4_HUMAN]	ATP2B4	137.8	1
O14735	CDP-diacylglycerol--inositol 3-phosphatidyltransferase OS=Homo sapiens OX=9606 GN=CDIPT PE=1 SV=1 - [CDIPT_HUMAN]	CDIPT	23.5	1
Q8IWA0	WD repeat-containing protein 75 OS=Homo sapiens OX=9606 GN=WDR75 PE=1 SV=1 - [WDR75_HUMAN]	WDR75	94.4	1
Q9NXS2	Glutaminyl-peptide cyclotransferase-like protein OS=Homo sapiens OX=9606 GN=QPCTL PE=1 SV=2 - [QPCTL_HUMAN]	QPCTL	42.9	1
Q99547	M-phase phosphoprotein 6 OS=Homo sapiens OX=9606 GN=MPHOSPH6 PE=1 SV=2 - [MPH6_HUMAN]	MPHOSPH6	19	1
Q9P289	Serine/threonine-protein kinase 26 OS=Homo sapiens OX=9606 GN=STK26 PE=1 SV=2 - [STK26_HUMAN]	STK26	46.5	1
Q9BQT8	Mitochondrial 2-oxodicarboxylate carrier OS=Homo sapiens OX=9606 GN=SLC25A21 PE=1 SV=1 - [ODC_HUMAN]	SLC25A21	33.3	1
P61221	ATP-binding cassette sub-family E member 1 OS=Homo sapiens OX=9606 GN=ABCE1 PE=1 SV=1 - [ABCE1_HUMAN]	ABCE1	67.3	1
O43159	Ribosomal RNA-processing protein 8 OS=Homo sapiens OX=9606 GN=RRP8 PE=1 SV=2 - [RRP8_HUMAN]	RRP8	50.7	1
Q7Z2E3	Aprataxin OS=Homo sapiens OX=9606 GN=APTX PE=1 SV=2 - [APTX_HUMAN]	APTX	40.7	1
Q8N201	Integrator complex subunit 1 OS=Homo sapiens OX=9606 GN=INTS1 PE=1 SV=2 - [INT1_HUMAN]	INTS1	244.1	1
Q9UQ35	Serine/arginine repetitive matrix protein 2 OS=Homo sapiens OX=9606 GN=SRRM2 PE=1 SV=2 - [SRRM2_HUMAN]	SRRM2	299.4	1
Q9Y5M8	Signal recognition particle receptor subunit beta OS=Homo sapiens OX=9606 GN=SRPRB PE=1 SV=3 - [SRPRB_HUMAN]	SRPRB	29.7	1
Q96SB8	Structural maintenance of chromosomes protein 6 OS=Homo sapiens OX=9606 GN=SMC6 PE=1 SV=2 - [SMC6_HUMAN]	SMC6	126.2	1
P32780	General transcription factor IIH subunit 1 OS=Homo sapiens OX=9606 GN=GTF2H1 PE=1 SV=1 - [TF2H1_HUMAN]	GTF2H1	62	1
Q9GZS3	WD repeat-containing protein 61 OS=Homo sapiens OX=9606 GN=WDR61 PE=1 SV=1 - [WDR61_HUMAN]	WDR61	33.6	1
P17612	cAMP-dependent protein kinase catalytic subunit alpha OS=Homo sapiens OX=9606 GN=PRKACA PE=1 SV=2 - [KAPCA_HUMAN]	PRKACA	40.6	1
O60563	Cyclin-T1 OS=Homo sapiens OX=9606 GN=CCNT1 PE=1 SV=1 - [CCNT1_HUMAN]	CCNT1	80.6	1
Q14807	Kinesin-like protein KIF22 OS=Homo sapiens OX=9606 GN=KIF22 PE=1 SV=5 - [KIF22_HUMAN]	KIF22	73.2	1
P05386	60S acidic ribosomal protein P1 OS=Homo sapiens OX=9606 GN=RPLP1 PE=1 SV=1 - [RLA1_HUMAN]	RPLP1	11.5	1
Q9NWH9	SAFB-like transcription modulator OS=Homo sapiens OX=9606 GN=SLTM PE=1 SV=2 - [SLTM_HUMAN]	SLTM	117.1	1
Q9UJK0	Ribosome biogenesis protein TSR3 homolog OS=Homo sapiens OX=9606 GN=TSR3 PE=1 SV=1 - [TSR3_HUMAN]	TSR3	33.6	1
Q7Z7H8	39S ribosomal protein L10, mitochondrial OS=Homo sapiens OX=9606 GN=MRPL10 PE=1 SV=3 - [RM10_HUMAN]	MRPL10	29.3	1
Q15427	Splicing factor 3B subunit 4 OS=Homo sapiens OX=9606 GN=SF3B4 PE=1 SV=1 - [SF3B4_HUMAN]	SF3B4	44.4	1
Q5JVF3	PCI domain-containing protein 2 OS=Homo sapiens OX=9606 GN=PCID2 PE=1 SV=2 - [PCID2_HUMAN]	PCID2	46	1
O43164	E3 ubiquitin-protein ligase Praja-2 OS=Homo sapiens OX=9606 GN=PJA2 PE=1 SV=4 - [PJA2_HUMAN]	PJA2	78.2	1
Q9UET6	Putative tRNA (cytidine(32)/guanosine(34)-2'-O)-methyltransferase OS=Homo sapiens OX=9606 GN=FTSJ1 PE=1 SV=2 - [TRM7_HUMAN]	FTSJ1	36.1	1
Q8IZP0	Abl interactor 1 OS=Homo sapiens OX=9606 GN=ABI1 PE=1 SV=4 - [ABI1_HUMAN]	ABI1	55	1
Q96L92	Sorting nexin-27 OS=Homo sapiens OX=9606 GN=SNX27 PE=1 SV=2 - [SNX27_HUMAN]	SNX27	61.2	1
O75607	Nucleoplasmin-3 OS=Homo sapiens OX=9606 GN=NPM3 PE=1 SV=3 - [NPM3_HUMAN]	NPM3	19.3	1
Q9Y6A4	Cilia- and flagella-associated protein 20 OS=Homo sapiens OX=9606 GN=CFAP20 PE=1 SV=1 - [CFA20_HUMAN]	CFAP20	22.8	1
Q9NSD9	Phenylalanine--tRNA ligase beta subunit OS=Homo sapiens OX=9606 GN=FARSB PE=1 SV=3 - [SYFB_HUMAN]	FARSB	66.1	1
Q9Y5A6	Zinc finger and SCAN domain-containing protein 21 OS=Homo sapiens OX=9606 GN=ZSCAN21 PE=1 SV=2 - [ZSC21_HUMAN]	ZSCAN21	53.6	1
P14923	Junction plakoglobin OS=Homo sapiens OX=9606 GN=JUP PE=1 SV=3 - [PLAK_HUMAN]	JUP	81.7	1
O60343	TBC1 domain family member 4 OS=Homo sapiens OX=9606 GN=TBC1D4 PE=1 SV=2 - [TBCD4_HUMAN]	TBC1D4	146.5	1
Q9BT22	Chitobiosyldiphosphodolichol beta-mannosyltransferase OS=Homo sapiens OX=9606 GN=ALG1 PE=1 SV=2 - [ALG1_HUMAN]	ALG1	52.5	1
Q9HAV4	Exportin-5 OS=Homo sapiens OX=9606 GN=XPO5 PE=1 SV=1 - [XPO5_HUMAN]	XPO5	136.2	1
P49959	Double-strand break repair protein MRE11 OS=Homo sapiens OX=9606 GN=MRE11 PE=1 SV=3 - [MRE11_HUMAN]	MRE11	80.5	1
Q8WZ42	Titin OS=Homo sapiens OX=9606 GN=TTN PE=1 SV=4 - [TITIN_HUMAN]	TTN	3813.7	1
Q12816	Trophinin OS=Homo sapiens OX=9606 GN=TRO PE=1 SV=3 - [TROP_HUMAN]	TRO	143.6	1
Q92922	SWI/SNF complex subunit SMARCC1 OS=Homo sapiens OX=9606 GN=SMARCC1 PE=1 SV=3 - [SMRC1_HUMAN]	SMARCC1	122.8	1
Q9H307	Pinin OS=Homo sapiens OX=9606 GN=PNN PE=1 SV=5 - [PININ_HUMAN]	PNN	81.6	1
Q9NV06	DDB1- and CUL4-associated factor 13 OS=Homo sapiens OX=9606 GN=DCAF13 PE=1 SV=2 - [DCA13_HUMAN]	DCAF13	51.4	1
A0AV96	RNA-binding protein 47 OS=Homo sapiens OX=9606 GN=RBM47 PE=1 SV=2 - [RBM47_HUMAN]	RBM47	64.1	1
Q13523	Serine/threonine-protein kinase PRP4 homolog OS=Homo sapiens OX=9606 GN=PRPF4B PE=1 SV=3 - [PRP4B_HUMAN]	PRPF4B	116.9	1
Q15054	DNA polymerase delta subunit 3 OS=Homo sapiens OX=9606 GN=POLD3 PE=1 SV=2 - [DPOD3_HUMAN]	POLD3	51.4	1
O14730	Serine/threonine-protein kinase RIO3 OS=Homo sapiens OX=9606 GN=RIOK3 PE=1 SV=2 - [RIOK3_HUMAN]	RIOK3	59.1	1
Q9H8G2	Caspase activity and apoptosis inhibitor 1 OS=Homo sapiens OX=9606 GN=CAAP1 PE=1 SV=2 - [CAAP1_HUMAN]	CAAP1	38.3	1
O14929	Histone acetyltransferase type B catalytic subunit OS=Homo sapiens OX=9606 GN=HAT1 PE=1 SV=1 - [HAT1_HUMAN]	HAT1	49.5	1
Q9BZJ0	Crooked neck-like protein 1 OS=Homo sapiens OX=9606 GN=CRNKL1 PE=1 SV=4 - [CRNL1_HUMAN]	CRNKL1	100.4	1
Q8N567	Zinc finger CCHC domain-containing protein 9 OS=Homo sapiens OX=9606 GN=ZCCHC9 PE=1 SV=2 - [ZCHC9_HUMAN]	ZCCHC9	30.5	1
Q8IWY8	Zinc finger and SCAN domain-containing protein 29 OS=Homo sapiens OX=9606 GN=ZSCAN29 PE=1 SV=2 - [ZSC29_HUMAN]	ZSCAN29	96.7	1
Q5VV52	Zinc finger protein 691 OS=Homo sapiens OX=9606 GN=ZNF691 PE=1 SV=1 - [ZN691_HUMAN]	ZNF691	35.7	1
P51608	Methyl-CpG-binding protein 2 OS=Homo sapiens OX=9606 GN=MECP2 PE=1 SV=1 - [MECP2_HUMAN]	MECP2	52.4	1
O75251	NADH dehydrogenase [ubiquinone] iron-sulfur protein 7, mitochondrial OS=Homo sapiens OX=9606 GN=NDUFS7 PE=1 SV=3 - [NDUS7_HUMAN]	NDUFS7	23.5	1
Q15773	Myeloid leukemia factor 2 OS=Homo sapiens OX=9606 GN=MLF2 PE=1 SV=1 - [MLF2_HUMAN]	MLF2	28.1	1
Q9BXW7	Haloacid dehalogenase-like hydrolase domain-containing 5 OS=Homo sapiens OX=9606 GN=HDHD5 PE=1 SV=1 - [HDHD5_HUMAN]	HDHD5	46.3	1
O14925	Mitochondrial import inner membrane translocase subunit Tim23 OS=Homo sapiens OX=9606 GN=TIMM23 PE=1 SV=1 - [TIM23_HUMAN]	TIMM23	21.9	1
Q8IV08	Phospholipase D3 OS=Homo sapiens OX=9606 GN=PLD3 PE=1 SV=1 - [PLD3_HUMAN]	PLD3	54.7	1
Q92673	Sortilin-related receptor OS=Homo sapiens OX=9606 GN=SORL1 PE=1 SV=2 - [SORL_HUMAN]	SORL1	248.3	1
Q8NF99	Zinc finger protein 397 OS=Homo sapiens OX=9606 GN=ZNF397 PE=1 SV=2 - [ZN397_HUMAN]	ZNF397	61.1	1
Q8WWH5	Probable tRNA pseudouridine synthase 1 OS=Homo sapiens OX=9606 GN=TRUB1 PE=1 SV=1 - [TRUB1_HUMAN]	TRUB1	37.2	1
P62857	40S ribosomal protein S28 OS=Homo sapiens OX=9606 GN=RPS28 PE=1 SV=1 - [RS28_HUMAN]	RPS28	7.8	1
Q8TF68	Zinc finger protein 384 OS=Homo sapiens OX=9606 GN=ZNF384 PE=1 SV=2 - [ZN384_HUMAN]	ZNF384	63.2	1
Q9NQ50	39S ribosomal protein L40, mitochondrial OS=Homo sapiens OX=9606 GN=MRPL40 PE=1 SV=1 - [RM40_HUMAN]	MRPL40	24.5	1
Q13257	Mitotic spindle assembly checkpoint protein MAD2A OS=Homo sapiens OX=9606 GN=MAD2L1 PE=1 SV=1 - [MD2L1_HUMAN]	MAD2L1	23.5	1
Q8TAT5	Endonuclease 8-like 3 OS=Homo sapiens OX=9606 GN=NEIL3 PE=1 SV=3 - [NEIL3_HUMAN]	NEIL3	67.7	1
O43847	Nardilysin OS=Homo sapiens OX=9606 GN=NRDC PE=1 SV=2 - [NRDC_HUMAN]	NRDC	131.5	1
Q7Z628	Neuroepithelial cell-transforming gene 1 protein OS=Homo sapiens OX=9606 GN=NET1 PE=1 SV=1 - [ARHG8_HUMAN]	NET1	67.7	1
P13995	Bifunctional methylenetetrahydrofolate dehydrogenase/cyclohydrolase, mitochondrial OS=Homo sapiens OX=9606 GN=MTHFD2 PE=1 SV=2 - [MTDC_HUMAN]	MTHFD2	37.9	1
Q9UNS2	COP9 signalosome complex subunit 3 OS=Homo sapiens OX=9606 GN=COPS3 PE=1 SV=3 - [CSN3_HUMAN]	COPS3	47.8	1
Q92576	PHD finger protein 3 OS=Homo sapiens OX=9606 GN=PHF3 PE=1 SV=3 - [PHF3_HUMAN]	PHF3	229.3	1
O00442	RNA 3'-terminal phosphate cyclase OS=Homo sapiens OX=9606 GN=RTCA PE=1 SV=1 - [RTCA_HUMAN]	RTCA	39.3	1
Q86W42	THO complex subunit 6 homolog OS=Homo sapiens OX=9606 GN=THOC6 PE=1 SV=1 - [THOC6_HUMAN]	THOC6	37.5	1
Q4V339	COBW domain-containing protein 6 OS=Homo sapiens OX=9606 GN=CBWD6 PE=3 SV=1 - [CBWD6_HUMAN]	CBWD6	43.9	1
Q5VYK3	Proteasome adapter and scaffold protein ECM29 OS=Homo sapiens OX=9606 GN=ECPAS PE=1 SV=2 - [ECM29_HUMAN]	ECPAS	204.2	1
P52429	Diacylglycerol kinase epsilon OS=Homo sapiens OX=9606 GN=DGKE PE=1 SV=1 - [DGKE_HUMAN]	DGKE	63.9	1
O43324	Eukaryotic translation elongation factor 1 epsilon-1 OS=Homo sapiens OX=9606 GN=EEF1E1 PE=1 SV=1 - [MCA3_HUMAN]	EEF1E1	19.8	1
Q9ULI0	ATPase family AAA domain-containing protein 2B OS=Homo sapiens OX=9606 GN=ATAD2B PE=1 SV=3 - [ATD2B_HUMAN]	ATAD2B	164.8	1
Q96MX6	WD repeat-containing protein 92 OS=Homo sapiens OX=9606 GN=WDR92 PE=1 SV=1 - [WDR92_HUMAN]	WDR92	39.7	1
Q9H0U3	Magnesium transporter protein 1 OS=Homo sapiens OX=9606 GN=MAGT1 PE=1 SV=1 - [MAGT1_HUMAN]	MAGT1	38	1
Q15369	Elongin-C OS=Homo sapiens OX=9606 GN=ELOC PE=1 SV=1 - [ELOC_HUMAN]	ELOC	12.5	1
Q8WV22	Non-structural maintenance of chromosomes element 1 homolog OS=Homo sapiens OX=9606 GN=NSMCE1 PE=1 SV=5 - [NSE1_HUMAN]	NSMCE1	30.8	1
P04406	Glyceraldehyde-3-phosphate dehydrogenase OS=Homo sapiens OX=9606 GN=GAPDH PE=1 SV=3 - [G3P_HUMAN]	GAPDH	36	1
P49759	Dual specificity protein kinase CLK1 OS=Homo sapiens OX=9606 GN=CLK1 PE=1 SV=2 - [CLK1_HUMAN]	CLK1	57.3	1
Q5VZE5	N-alpha-acetyltransferase 35, NatC auxiliary subunit OS=Homo sapiens OX=9606 GN=NAA35 PE=1 SV=1 - [NAA35_HUMAN]	NAA35	83.6	1
Q8WXI9	Transcriptional repressor p66-beta OS=Homo sapiens OX=9606 GN=GATAD2B PE=1 SV=1 - [P66B_HUMAN]	GATAD2B	65.2	1
Q8N3X1	Formin-binding protein 4 OS=Homo sapiens OX=9606 GN=FNBP4 PE=1 SV=3 - [FNBP4_HUMAN]	FNBP4	110.2	1
Q13595	Transformer-2 protein homolog alpha OS=Homo sapiens OX=9606 GN=TRA2A PE=1 SV=1 - [TRA2A_HUMAN]	TRA2A	32.7	1
Q96JP5	E3 ubiquitin-protein ligase ZFP91 OS=Homo sapiens OX=9606 GN=ZFP91 PE=1 SV=1 - [ZFP91_HUMAN]	ZFP91	63.4	1
P60660	Myosin light polypeptide 6 OS=Homo sapiens OX=9606 GN=MYL6 PE=1 SV=2 - [MYL6_HUMAN]	MYL6	16.9	1
Q9NR50	Translation initiation factor eIF-2B subunit gamma OS=Homo sapiens OX=9606 GN=EIF2B3 PE=1 SV=1 - [EI2BG_HUMAN]	EIF2B3	50.2	1
P06730	Eukaryotic translation initiation factor 4E OS=Homo sapiens OX=9606 GN=EIF4E PE=1 SV=2 - [IF4E_HUMAN]	EIF4E	25.1	1
Q12894	Interferon-related developmental regulator 2 OS=Homo sapiens OX=9606 GN=IFRD2 PE=1 SV=3 - [IFRD2_HUMAN]	IFRD2	54.8	1
O15504	Nucleoporin-like protein 2 OS=Homo sapiens OX=9606 GN=NUPL2 PE=1 SV=1 - [NUPL2_HUMAN]	NUPL2	44.8	1
P67870	Casein kinase II subunit beta OS=Homo sapiens OX=9606 GN=CSNK2B PE=1 SV=1 - [CSK2B_HUMAN]	CSNK2B	24.9	1
P62310	U6 snRNA-associated Sm-like protein LSm3 OS=Homo sapiens OX=9606 GN=LSM3 PE=1 SV=2 - [LSM3_HUMAN]	LSM3	11.8	1
Q9Y3D5	28S ribosomal protein S18c, mitochondrial OS=Homo sapiens OX=9606 GN=MRPS18C PE=1 SV=1 - [RT18C_HUMAN]	MRPS18C	15.8	1
P35611	Alpha-adducin OS=Homo sapiens OX=9606 GN=ADD1 PE=1 SV=2 - [ADDA_HUMAN]	ADD1	80.9	1
Q9Y3A2	Probable U3 small nucleolar RNA-associated protein 11 OS=Homo sapiens OX=9606 GN=UTP11 PE=1 SV=2 - [UTP11_HUMAN]	UTP11	30.4	1
Q7L945	Zinc finger protein 627 OS=Homo sapiens OX=9606 GN=ZNF627 PE=1 SV=1 - [ZN627_HUMAN]	ZNF627	52.8	1
P18754	Regulator of chromosome condensation OS=Homo sapiens OX=9606 GN=RCC1 PE=1 SV=1 - [RCC1_HUMAN]	RCC1	44.9	1
Q13131	5'-AMP-activated protein kinase catalytic subunit alpha-1 OS=Homo sapiens OX=9606 GN=PRKAA1 PE=1 SV=4 - [AAPK1_HUMAN]	PRKAA1	64	1
P36776	Lon protease homolog, mitochondrial OS=Homo sapiens OX=9606 GN=LONP1 PE=1 SV=2 - [LONM_HUMAN]	LONP1	106.4	1
O14579	Coatomer subunit epsilon OS=Homo sapiens OX=9606 GN=COPE PE=1 SV=3 - [COPE_HUMAN]	COPE	34.5	1
P10074	Telomere zinc finger-associated protein OS=Homo sapiens OX=9606 GN=ZBTB48 PE=1 SV=2 - [TZAP_HUMAN]	ZBTB48	77	1
P54105	Methylosome subunit pICln OS=Homo sapiens OX=9606 GN=CLNS1A PE=1 SV=1 - [ICLN_HUMAN]	CLNS1A	26.2	1
Q96KM6	Zinc finger protein 512B OS=Homo sapiens OX=9606 GN=ZNF512B PE=1 SV=1 - [Z512B_HUMAN]	ZNF512B	97.2	1
Q8N883	Zinc finger protein 614 OS=Homo sapiens OX=9606 GN=ZNF614 PE=1 SV=2 - [ZN614_HUMAN]	ZNF614	67.2	1
Q8NDF8	Non-canonical poly(A) RNA polymerase PAPD5 OS=Homo sapiens OX=9606 GN=TENT4B PE=1 SV=2 - [PAPD5_HUMAN]	TENT4B	63.2	1
O75131	Copine-3 OS=Homo sapiens OX=9606 GN=CPNE3 PE=1 SV=1 - [CPNE3_HUMAN]	CPNE3	60.1	1
Q9UII5	Zinc finger protein 107 OS=Homo sapiens OX=9606 GN=ZNF107 PE=1 SV=1 - [ZN107_HUMAN]	ZNF107	90.6	1
P31153	S-adenosylmethionine synthase isoform type-2 OS=Homo sapiens OX=9606 GN=MAT2A PE=1 SV=1 - [METK2_HUMAN]	MAT2A	43.6	1
Q92615	La-related protein 4B OS=Homo sapiens OX=9606 GN=LARP4B PE=1 SV=3 - [LAR4B_HUMAN]	LARP4B	80.5	1
Q9Y613	FH1/FH2 domain-containing protein 1 OS=Homo sapiens OX=9606 GN=FHOD1 PE=1 SV=3 - [FHOD1_HUMAN]	FHOD1	126.5	1
P61289	Proteasome activator complex subunit 3 OS=Homo sapiens OX=9606 GN=PSME3 PE=1 SV=1 - [PSME3_HUMAN]	PSME3	29.5	1
Q8N3U4	Cohesin subunit SA-2 OS=Homo sapiens OX=9606 GN=STAG2 PE=1 SV=3 - [STAG2_HUMAN]	STAG2	141.2	1
Q15649	Zinc finger HIT domain-containing protein 3 OS=Homo sapiens OX=9606 GN=ZNHIT3 PE=1 SV=2 - [ZNHI3_HUMAN]	ZNHIT3	17.6	1
Q96F86	Enhancer of mRNA-decapping protein 3 OS=Homo sapiens OX=9606 GN=EDC3 PE=1 SV=1 - [EDC3_HUMAN]	EDC3	56	1
Q9H147	Deoxynucleotidyltransferase terminal-interacting protein 1 OS=Homo sapiens OX=9606 GN=DNTTIP1 PE=1 SV=2 - [TDIF1_HUMAN]	DNTTIP1	37	1
Q9NXE8	Pre-mRNA-splicing factor CWC25 homolog OS=Homo sapiens OX=9606 GN=CWC25 PE=1 SV=1 - [CWC25_HUMAN]	CWC25	49.6	1
O94992	Protein HEXIM1 OS=Homo sapiens OX=9606 GN=HEXIM1 PE=1 SV=1 - [HEXI1_HUMAN]	HEXIM1	40.6	1
Q9P2F8	Signal-induced proliferation-associated 1-like protein 2 OS=Homo sapiens OX=9606 GN=SIPA1L2 PE=1 SV=2 - [SI1L2_HUMAN]	SIPA1L2	190.3	1
O15270	Serine palmitoyltransferase 2 OS=Homo sapiens OX=9606 GN=SPTLC2 PE=1 SV=1 - [SPTC2_HUMAN]	SPTLC2	62.9	1
Q8TCJ2	Dolichyl-diphosphooligosaccharide--protein glycosyltransferase subunit STT3B OS=Homo sapiens OX=9606 GN=STT3B PE=1 SV=1 - [STT3B_HUMAN]	STT3B	93.6	1
Q15149	Plectin OS=Homo sapiens OX=9606 GN=PLEC PE=1 SV=3 - [PLEC_HUMAN]	PLEC	531.5	1
Q8WVB6	Chromosome transmission fidelity protein 18 homolog OS=Homo sapiens OX=9606 GN=CHTF18 PE=1 SV=1 - [CTF18_HUMAN]	CHTF18	107.3	1
Q96DY7	Mdm2-binding protein OS=Homo sapiens OX=9606 GN=MTBP PE=1 SV=1 - [MTBP_HUMAN]	MTBP	102.1	1
P26038	Moesin OS=Homo sapiens OX=9606 GN=MSN PE=1 SV=3 - [MOES_HUMAN]	MSN	67.8	1
Q53T94	TATA box-binding protein-associated factor RNA polymerase I subunit B OS=Homo sapiens OX=9606 GN=TAF1B PE=1 SV=1 - [TAF1B_HUMAN]	TAF1B	68.8	1
Q13043	Serine/threonine-protein kinase 4 OS=Homo sapiens OX=9606 GN=STK4 PE=1 SV=2 - [STK4_HUMAN]	STK4	55.6	1
Q8NEM7	Transcription factor SPT20 homolog OS=Homo sapiens OX=9606 GN=SUPT20H PE=1 SV=2 - [SP20H_HUMAN]	SUPT20H	85.7	1
Q8N3Y1	F-box/WD repeat-containing protein 8 OS=Homo sapiens OX=9606 GN=FBXW8 PE=1 SV=2 - [FBXW8_HUMAN]	FBXW8	67.4	1
Q8NBA8	DTW domain-containing protein 2 OS=Homo sapiens OX=9606 GN=DTWD2 PE=1 SV=1 - [DTWD2_HUMAN]	DTWD2	33.4	1
Q86U38	Nucleolar protein 9 OS=Homo sapiens OX=9606 GN=NOP9 PE=1 SV=1 - [NOP9_HUMAN]	NOP9	69.4	1
Q6P280	Zinc finger protein 529 OS=Homo sapiens OX=9606 GN=ZNF529 PE=1 SV=2 - [ZN529_HUMAN]	ZNF529	65.8	1
Q13574	Diacylglycerol kinase zeta OS=Homo sapiens OX=9606 GN=DGKZ PE=1 SV=3 - [DGKZ_HUMAN]	DGKZ	124.1	1
Q969H6	Ribonuclease P/MRP protein subunit POP5 OS=Homo sapiens OX=9606 GN=POP5 PE=1 SV=1 - [POP5_HUMAN]	POP5	18.8	1
Q7Z7F7	39S ribosomal protein L55, mitochondrial OS=Homo sapiens OX=9606 GN=MRPL55 PE=1 SV=1 - [RM55_HUMAN]	MRPL55	15.1	1
Q8TCC3	39S ribosomal protein L30, mitochondrial OS=Homo sapiens OX=9606 GN=MRPL30 PE=1 SV=1 - [RM30_HUMAN]	MRPL30	18.5	1
Q92572	AP-3 complex subunit sigma-1 OS=Homo sapiens OX=9606 GN=AP3S1 PE=1 SV=1 - [AP3S1_HUMAN]	AP3S1	21.7	1
Q9UHB7	AF4/FMR2 family member 4 OS=Homo sapiens OX=9606 GN=AFF4 PE=1 SV=1 - [AFF4_HUMAN]	AFF4	127.4	1
P83369	U7 snRNA-associated Sm-like protein LSm11 OS=Homo sapiens OX=9606 GN=LSM11 PE=1 SV=2 - [LSM11_HUMAN]	LSM11	39.5	1
Q86Y79	Probable peptidyl-tRNA hydrolase OS=Homo sapiens OX=9606 GN=PTRH1 PE=1 SV=1 - [PTH_HUMAN]	PTRH1	22.9	1
Q9NXV6	CDKN2A-interacting protein OS=Homo sapiens OX=9606 GN=CDKN2AIP PE=1 SV=3 - [CARF_HUMAN]	CDKN2AIP	61.1	1
Q96S59	Ran-binding protein 9 OS=Homo sapiens OX=9606 GN=RANBP9 PE=1 SV=1 - [RANB9_HUMAN]	RANBP9	77.8	1
Q9UBB6	Neurochondrin OS=Homo sapiens OX=9606 GN=NCDN PE=1 SV=1 - [NCDN_HUMAN]	NCDN	78.8	1
Q5JTC6	APC membrane recruitment protein 1 OS=Homo sapiens OX=9606 GN=AMER1 PE=1 SV=2 - [AMER1_HUMAN]	AMER1	124	1
Q8TF72	Protein Shroom3 OS=Homo sapiens OX=9606 GN=SHROOM3 PE=1 SV=2 - [SHRM3_HUMAN]	SHROOM3	216.7	1
Q9Y5S2	Serine/threonine-protein kinase MRCK beta OS=Homo sapiens OX=9606 GN=CDC42BPB PE=1 SV=2 - [MRCKB_HUMAN]	CDC42BPB	194.2	1
Q96MM3	Zinc finger protein 42 homolog OS=Homo sapiens OX=9606 GN=ZFP42 PE=1 SV=2 - [ZFP42_HUMAN]	ZFP42	34.8	1
Q9H8M5	Metal transporter CNNM2 OS=Homo sapiens OX=9606 GN=CNNM2 PE=1 SV=2 - [CNNM2_HUMAN]	CNNM2	96.6	1
P07237	Protein disulfide-isomerase OS=Homo sapiens OX=9606 GN=P4HB PE=1 SV=3 - [PDIA1_HUMAN]	P4HB	57.1	1
Q5VUA4	Zinc finger protein 318 OS=Homo sapiens OX=9606 GN=ZNF318 PE=1 SV=2 - [ZN318_HUMAN]	ZNF318	251	1
Q8TAU3	Zinc finger protein 417 OS=Homo sapiens OX=9606 GN=ZNF417 PE=1 SV=2 - [ZN417_HUMAN]	ZNF417	65.7	1
Q96ES7	SAGA-associated factor 29 OS=Homo sapiens OX=9606 GN=SGF29 PE=1 SV=1 - [SGF29_HUMAN]	SGF29	33.2	1
Q96LB3	Intraflagellar transport protein 74 homolog OS=Homo sapiens OX=9606 GN=IFT74 PE=1 SV=1 - [IFT74_HUMAN]	IFT74	69.2	1
P84090	Enhancer of rudimentary homolog OS=Homo sapiens OX=9606 GN=ERH PE=1 SV=1 - [ERH_HUMAN]	ERH	12.3	1
Q9H6H4	Receptor expression-enhancing protein 4 OS=Homo sapiens OX=9606 GN=REEP4 PE=1 SV=1 - [REEP4_HUMAN]	REEP4	29.4	1
Q9P016	Thymocyte nuclear protein 1 OS=Homo sapiens OX=9606 GN=THYN1 PE=1 SV=1 - [THYN1_HUMAN]	THYN1	25.7	1
P13804	Electron transfer flavoprotein subunit alpha, mitochondrial OS=Homo sapiens OX=9606 GN=ETFA PE=1 SV=1 - [ETFA_HUMAN]	ETFA	35.1	1
Q06609	DNA repair protein RAD51 homolog 1 OS=Homo sapiens OX=9606 GN=RAD51 PE=1 SV=1 - [RAD51_HUMAN]	RAD51	36.9	1
O95398	Rap guanine nucleotide exchange factor 3 OS=Homo sapiens OX=9606 GN=RAPGEF3 PE=1 SV=6 - [RPGF3_HUMAN]	RAPGEF3	103.7	1
Q9UQM7	Calcium/calmodulin-dependent protein kinase type II subunit alpha OS=Homo sapiens OX=9606 GN=CAMK2A PE=1 SV=2 - [KCC2A_HUMAN]	CAMK2A	54.1	1
Q9Y566	SH3 and multiple ankyrin repeat domains protein 1 OS=Homo sapiens OX=9606 GN=SHANK1 PE=1 SV=2 - [SHAN1_HUMAN]	SHANK1	224.8	1
Q6ZRS2	Helicase SRCAP OS=Homo sapiens OX=9606 GN=SRCAP PE=1 SV=3 - [SRCAP_HUMAN]	SRCAP	343.3	1
P62068	Ubiquitin carboxyl-terminal hydrolase 46 OS=Homo sapiens OX=9606 GN=USP46 PE=1 SV=1 - [UBP46_HUMAN]	USP46	42.4	1
Q9NPF5	DNA methyltransferase 1-associated protein 1 OS=Homo sapiens OX=9606 GN=DMAP1 PE=1 SV=1 - [DMAP1_HUMAN]	DMAP1	53	1
Q92667	A-kinase anchor protein 1, mitochondrial OS=Homo sapiens OX=9606 GN=AKAP1 PE=1 SV=1 - [AKAP1_HUMAN]	AKAP1	97.3	1
P20929	Nebulin OS=Homo sapiens OX=9606 GN=NEB PE=1 SV=5 - [NEBU_HUMAN]	NEB	772.4	1
Q9BYW2	Histone-lysine N-methyltransferase SETD2 OS=Homo sapiens OX=9606 GN=SETD2 PE=1 SV=3 - [SETD2_HUMAN]	SETD2	287.4	1
Q86UP2	Kinectin OS=Homo sapiens OX=9606 GN=KTN1 PE=1 SV=1 - [KTN1_HUMAN]	KTN1	156.2	1
Q96EK7	Constitutive coactivator of peroxisome proliferator-activated receptor gamma OS=Homo sapiens OX=9606 GN=FAM120B PE=1 SV=1 - [F120B_HUMAN]	FAM120B	103.7	1
O43303	Centriolar coiled-coil protein of 110 kDa OS=Homo sapiens OX=9606 GN=CCP110 PE=1 SV=3 - [CP110_HUMAN]	CCP110	113.4	1
Q96Q89	Kinesin-like protein KIF20B OS=Homo sapiens OX=9606 GN=KIF20B PE=1 SV=3 - [KI20B_HUMAN]	KIF20B	210.5	1
Q9NX00	Transmembrane protein 160 OS=Homo sapiens OX=9606 GN=TMEM160 PE=1 SV=1 - [TM160_HUMAN]	TMEM160	19.6	1
Q86Y13	E3 ubiquitin-protein ligase DZIP3 OS=Homo sapiens OX=9606 GN=DZIP3 PE=1 SV=2 - [DZIP3_HUMAN]	DZIP3	138.5	1
P26045	Tyrosine-protein phosphatase non-receptor type 3 OS=Homo sapiens OX=9606 GN=PTPN3 PE=1 SV=2 - [PTN3_HUMAN]	PTPN3	103.9	1
Q8IZC7	Zinc finger protein 101 OS=Homo sapiens OX=9606 GN=ZNF101 PE=1 SV=1 - [ZN101_HUMAN]	ZNF101	50.3	1
Q86U42	Polyadenylate-binding protein 2 OS=Homo sapiens OX=9606 GN=PABPN1 PE=1 SV=3 - [PABP2_HUMAN]	PABPN1	32.7	1
Q96DT7	Zinc finger and BTB domain-containing protein 10 OS=Homo sapiens OX=9606 GN=ZBTB10 PE=1 SV=2 - [ZBT10_HUMAN]	ZBTB10	94.8	1
Q92759	General transcription factor IIH subunit 4 OS=Homo sapiens OX=9606 GN=GTF2H4 PE=1 SV=1 - [TF2H4_HUMAN]	GTF2H4	52.2	1
P15622	Zinc finger protein 250 OS=Homo sapiens OX=9606 GN=ZNF250 PE=1 SV=3 - [ZN250_HUMAN]	ZNF250	63.4	1
Q15287	RNA-binding protein with serine-rich domain 1 OS=Homo sapiens OX=9606 GN=RNPS1 PE=1 SV=1 - [RNPS1_HUMAN]	RNPS1	34.2	1
P62937	Peptidyl-prolyl cis-trans isomerase A OS=Homo sapiens OX=9606 GN=PPIA PE=1 SV=2 - [PPIA_HUMAN]	PPIA	18	1
Q96IJ6	Mannose-1-phosphate guanyltransferase alpha OS=Homo sapiens OX=9606 GN=GMPPA PE=1 SV=1 - [GMPPA_HUMAN]	GMPPA	46.3	1
Q6PJI9	GATOR complex protein WDR59 OS=Homo sapiens OX=9606 GN=WDR59 PE=1 SV=2 - [WDR59_HUMAN]	WDR59	109.7	1
P14618	Pyruvate kinase PKM OS=Homo sapiens OX=9606 GN=PKM PE=1 SV=4 - [KPYM_HUMAN]	PKM	57.9	1
O95429	BAG family molecular chaperone regulator 4 OS=Homo sapiens OX=9606 GN=BAG4 PE=1 SV=1 - [BAG4_HUMAN]	BAG4	49.6	1
Q96T88	E3 ubiquitin-protein ligase UHRF1 OS=Homo sapiens OX=9606 GN=UHRF1 PE=1 SV=1 - [UHRF1_HUMAN]	UHRF1	89.8	1
O94763	Unconventional prefoldin RPB5 interactor 1 OS=Homo sapiens OX=9606 GN=URI1 PE=1 SV=3 - [RMP_HUMAN]	URI1	59.8	1
P26640	Valine--tRNA ligase OS=Homo sapiens OX=9606 GN=VARS PE=1 SV=4 - [SYVC_HUMAN]	VARS	140.4	1
Q9BVA0	Katanin p80 WD40 repeat-containing subunit B1 OS=Homo sapiens OX=9606 GN=KATNB1 PE=1 SV=1 - [KTNB1_HUMAN]	KATNB1	72.3	1
Q68CQ4	Digestive organ expansion factor homolog OS=Homo sapiens OX=9606 GN=DIEXF PE=1 SV=2 - [DIEXF_HUMAN]	DIEXF	87	1
Q5VST9	Obscurin OS=Homo sapiens OX=9606 GN=OBSCN PE=1 SV=3 - [OBSCN_HUMAN]	OBSCN	867.9	1
P39748	Flap endonuclease 1 OS=Homo sapiens OX=9606 GN=FEN1 PE=1 SV=1 - [FEN1_HUMAN]	FEN1	42.6	1
Q8TBB5	Kelch domain-containing protein 4 OS=Homo sapiens OX=9606 GN=KLHDC4 PE=1 SV=1 - [KLDC4_HUMAN]	KLHDC4	57.9	1
P78337	Pituitary homeobox 1 OS=Homo sapiens OX=9606 GN=PITX1 PE=1 SV=2 - [PITX1_HUMAN]	PITX1	34.1	1
Q9UFC0	Leucine-rich repeat and WD repeat-containing protein 1 OS=Homo sapiens OX=9606 GN=LRWD1 PE=1 SV=2 - [LRWD1_HUMAN]	LRWD1	70.8	1
Q9HAK2	Transcription factor COE2 OS=Homo sapiens OX=9606 GN=EBF2 PE=2 SV=4 - [COE2_HUMAN]	EBF2	62.6	1
P08048	Zinc finger Y-chromosomal protein OS=Homo sapiens OX=9606 GN=ZFY PE=1 SV=3 - [ZFY_HUMAN]	ZFY	90.4	1
Q99697	Pituitary homeobox 2 OS=Homo sapiens OX=9606 GN=PITX2 PE=1 SV=2 - [PITX2_HUMAN]	PITX2	35.3	1
Q569K6	Coiled-coil domain-containing protein 157 OS=Homo sapiens OX=9606 GN=CCDC157 PE=2 SV=3 - [CC157_HUMAN]	CCDC157	83.9	1
Q969J2	Zinc finger protein with KRAB and SCAN domains 4 OS=Homo sapiens OX=9606 GN=ZKSCAN4 PE=1 SV=1 - [ZKSC4_HUMAN]	ZKSCAN4	61.5	1
Q99543	DnaJ homolog subfamily C member 2 OS=Homo sapiens OX=9606 GN=DNAJC2 PE=1 SV=4 - [DNJC2_HUMAN]	DNAJC2	72	1
Q64LD2	WD repeat-containing protein 25 OS=Homo sapiens OX=9606 GN=WDR25 PE=1 SV=3 - [WDR25_HUMAN]	WDR25	60.1	1
Q96PQ6	Zinc finger protein 317 OS=Homo sapiens OX=9606 GN=ZNF317 PE=1 SV=2 - [ZN317_HUMAN]	ZNF317	67.9	1
Q9H9J4	Ubiquitin carboxyl-terminal hydrolase 42 OS=Homo sapiens OX=9606 GN=USP42 PE=1 SV=3 - [UBP42_HUMAN]	USP42	145.3	1
Q96HE9	Proline-rich protein 11 OS=Homo sapiens OX=9606 GN=PRR11 PE=1 SV=1 - [PRR11_HUMAN]	PRR11	40.1	1
Q9HCK8	Chromodomain-helicase-DNA-binding protein 8 OS=Homo sapiens OX=9606 GN=CHD8 PE=1 SV=5 - [CHD8_HUMAN]	CHD8	290.3	1
Q9BXS5	AP-1 complex subunit mu-1 OS=Homo sapiens OX=9606 GN=AP1M1 PE=1 SV=3 - [AP1M1_HUMAN]	AP1M1	48.6	1
Q9UDR5	Alpha-aminoadipic semialdehyde synthase, mitochondrial OS=Homo sapiens OX=9606 GN=AASS PE=1 SV=1 - [AASS_HUMAN]	AASS	102.1	1
Q92628	Uncharacterized protein KIAA0232 OS=Homo sapiens OX=9606 GN=KIAA0232 PE=1 SV=5 - [K0232_HUMAN]	KIAA0232	154.7	1
Q14CZ7	FAST kinase domain-containing protein 3, mitochondrial OS=Homo sapiens OX=9606 GN=FASTKD3 PE=1 SV=2 - [FAKD3_HUMAN]	FASTKD3	75.6	1
O00217	NADH dehydrogenase [ubiquinone] iron-sulfur protein 8, mitochondrial OS=Homo sapiens OX=9606 GN=NDUFS8 PE=1 SV=1 - [NDUS8_HUMAN]	NDUFS8	23.7	1
Q5JTZ9	Alanine--tRNA ligase, mitochondrial OS=Homo sapiens OX=9606 GN=AARS2 PE=1 SV=1 - [SYAM_HUMAN]	AARS2	107.3	1
Q06330	Recombining binding protein suppressor of hairless OS=Homo sapiens OX=9606 GN=RBPJ PE=1 SV=3 - [SUH_HUMAN]	RBPJ	55.6	1
O75150	E3 ubiquitin-protein ligase BRE1B OS=Homo sapiens OX=9606 GN=RNF40 PE=1 SV=4 - [BRE1B_HUMAN]	RNF40	113.6	1
Q99700	Ataxin-2 OS=Homo sapiens OX=9606 GN=ATXN2 PE=1 SV=2 - [ATX2_HUMAN]	ATXN2	140.2	1
Q92786	Prospero homeobox protein 1 OS=Homo sapiens OX=9606 GN=PROX1 PE=1 SV=2 - [PROX1_HUMAN]	PROX1	83.2	1
Q8IXJ9	Putative Polycomb group protein ASXL1 OS=Homo sapiens OX=9606 GN=ASXL1 PE=1 SV=4 - [ASXL1_HUMAN]	ASXL1	165.3	1
A8K855	EF-hand calcium-binding domain-containing protein 7 OS=Homo sapiens OX=9606 GN=EFCAB7 PE=1 SV=1 - [EFCB7_HUMAN]	EFCAB7	71.9	1
Q9NQZ8	Endothelial zinc finger protein induced by tumor necrosis factor alpha OS=Homo sapiens OX=9606 GN=ZNF71 PE=1 SV=1 - [ZNF71_HUMAN]	ZNF71	54.5	1
Q8NEP9	Zinc finger protein 555 OS=Homo sapiens OX=9606 GN=ZNF555 PE=1 SV=4 - [ZN555_HUMAN]	ZNF555	73	1
P46736	Lys-63-specific deubiquitinase BRCC36 OS=Homo sapiens OX=9606 GN=BRCC3 PE=1 SV=2 - [BRCC3_HUMAN]	BRCC3	36	1
Q96CU9	FAD-dependent oxidoreductase domain-containing protein 1 OS=Homo sapiens OX=9606 GN=FOXRED1 PE=1 SV=2 - [FXRD1_HUMAN]	FOXRED1	53.8	1
Q9Y2Z4	Tyrosine--tRNA ligase, mitochondrial OS=Homo sapiens OX=9606 GN=YARS2 PE=1 SV=2 - [SYYM_HUMAN]	YARS2	53.2	1
Q9BWC9	Coiled-coil domain-containing protein 106 OS=Homo sapiens OX=9606 GN=CCDC106 PE=1 SV=1 - [CC106_HUMAN]	CCDC106	32	1
Q9H4Z2	Zinc finger protein 335 OS=Homo sapiens OX=9606 GN=ZNF335 PE=1 SV=1 - [ZN335_HUMAN]	ZNF335	144.8	1
Q9NWQ4	G patch domain-containing protein 2-like OS=Homo sapiens OX=9606 GN=GPATCH2L PE=1 SV=3 - [GPT2L_HUMAN]	GPATCH2L	54.2	1
Q96EX3	WD repeat-containing protein 34 OS=Homo sapiens OX=9606 GN=WDR34 PE=1 SV=2 - [WDR34_HUMAN]	WDR34	57.8	1
Q96RR1	Twinkle protein, mitochondrial OS=Homo sapiens OX=9606 GN=TWNK PE=1 SV=1 - [PEO1_HUMAN]	TWNK	77.1	1
P63165	Small ubiquitin-related modifier 1 OS=Homo sapiens OX=9606 GN=SUMO1 PE=1 SV=1 - [SUMO1_HUMAN]	SUMO1	11.5	1
Q4U2R6	39S ribosomal protein L51, mitochondrial OS=Homo sapiens OX=9606 GN=MRPL51 PE=1 SV=1 - [RM51_HUMAN]	MRPL51	15.1	1
Q9BVC5	Ashwin OS=Homo sapiens OX=9606 GN=C2orf49 PE=1 SV=1 - [ASHWN_HUMAN]	C2orf49	25.8	1
Q6ZMU5	Tripartite motif-containing protein 72 OS=Homo sapiens OX=9606 GN=TRIM72 PE=1 SV=2 - [TRI72_HUMAN]	TRIM72	52.7	1
Q4KMP7	TBC1 domain family member 10B OS=Homo sapiens OX=9606 GN=TBC1D10B PE=1 SV=3 - [TB10B_HUMAN]	TBC1D10B	87.1	1
Q9H1B5	Xylosyltransferase 2 OS=Homo sapiens OX=9606 GN=XYLT2 PE=1 SV=2 - [XYLT2_HUMAN]	XYLT2	96.7	1
Q96DZ1	Endoplasmic reticulum lectin 1 OS=Homo sapiens OX=9606 GN=ERLEC1 PE=1 SV=1 - [ERLEC_HUMAN]	ERLEC1	54.8	1
P11310	Medium-chain specific acyl-CoA dehydrogenase, mitochondrial OS=Homo sapiens OX=9606 GN=ACADM PE=1 SV=1 - [ACADM_HUMAN]	ACADM	46.6	1
Q29RF7	Sister chromatid cohesion protein PDS5 homolog A OS=Homo sapiens OX=9606 GN=PDS5A PE=1 SV=1 - [PDS5A_HUMAN]	PDS5A	150.7	1
Q96JB1	Dynein heavy chain 8, axonemal OS=Homo sapiens OX=9606 GN=DNAH8 PE=1 SV=2 - [DYH8_HUMAN]	DNAH8	514.3	1
Q8N2G6	Zinc finger CCHC domain-containing protein 24 OS=Homo sapiens OX=9606 GN=ZCCHC24 PE=1 SV=1 - [ZCH24_HUMAN]	ZCCHC24	26.9	1
Q8IWF2	FAD-dependent oxidoreductase domain-containing protein 2 OS=Homo sapiens OX=9606 GN=FOXRED2 PE=1 SV=1 - [FXRD2_HUMAN]	FOXRED2	77.7	1
Q13363	C-terminal-binding protein 1 OS=Homo sapiens OX=9606 GN=CTBP1 PE=1 SV=2 - [CTBP1_HUMAN]	CTBP1	47.5	1
Q8IWV8	E3 ubiquitin-protein ligase UBR2 OS=Homo sapiens OX=9606 GN=UBR2 PE=1 SV=1 - [UBR2_HUMAN]	UBR2	200.4	1
P51157	Ras-related protein Rab-28 OS=Homo sapiens OX=9606 GN=RAB28 PE=1 SV=2 - [RAB28_HUMAN]	RAB28	24.8	1
P49848	Transcription initiation factor TFIID subunit 6 OS=Homo sapiens OX=9606 GN=TAF6 PE=1 SV=1 - [TAF6_HUMAN]	TAF6	72.6	1
Q13423	NAD(P) transhydrogenase, mitochondrial OS=Homo sapiens OX=9606 GN=NNT PE=1 SV=3 - [NNTM_HUMAN]	NNT	113.8	1
O75843	AP-1 complex subunit gamma-like 2 OS=Homo sapiens OX=9606 GN=AP1G2 PE=1 SV=1 - [AP1G2_HUMAN]	AP1G2	87.1	1
Q86VV8	Rotatin OS=Homo sapiens OX=9606 GN=RTTN PE=1 SV=3 - [RTTN_HUMAN]	RTTN	248.5	1
O15091	Mitochondrial ribonuclease P catalytic subunit OS=Homo sapiens OX=9606 GN=KIAA0391 PE=1 SV=2 - [MRPP3_HUMAN]	KIAA0391	67.3	1
Q15629	Translocating chain-associated membrane protein 1 OS=Homo sapiens OX=9606 GN=TRAM1 PE=1 SV=3 - [TRAM1_HUMAN]	TRAM1	43	1
Q8N556	Actin filament-associated protein 1 OS=Homo sapiens OX=9606 GN=AFAP1 PE=1 SV=2 - [AFAP1_HUMAN]	AFAP1	80.7	1
A6NHN6	Nuclear pore complex-interacting protein family member B15 OS=Homo sapiens OX=9606 GN=NPIPB15 PE=3 SV=3 - [NPB15_HUMAN]	NPIPB15	51.2	1
Q9NYY8	FAST kinase domain-containing protein 2, mitochondrial OS=Homo sapiens OX=9606 GN=FASTKD2 PE=1 SV=1 - [FAKD2_HUMAN]	FASTKD2	81.4	1
Q92989	Polyribonucleotide 5'-hydroxyl-kinase Clp1 OS=Homo sapiens OX=9606 GN=CLP1 PE=1 SV=1 - [CLP1_HUMAN]	CLP1	47.6	1
Q9NR56	Muscleblind-like protein 1 OS=Homo sapiens OX=9606 GN=MBNL1 PE=1 SV=2 - [MBNL1_HUMAN]	MBNL1	41.8	1
Q5CZC0	Fibrous sheath-interacting protein 2 OS=Homo sapiens OX=9606 GN=FSIP2 PE=2 SV=4 - [FSIP2_HUMAN]	FSIP2	780.1	1
Q9NX04	Uncharacterized protein C1orf109 OS=Homo sapiens OX=9606 GN=C1orf109 PE=1 SV=1 - [CA109_HUMAN]	C1orf109	23.4	1
Q96LW9	Zinc finger and SCAN domain-containing protein 31 OS=Homo sapiens OX=9606 GN=ZSCAN31 PE=1 SV=2 - [ZSC31_HUMAN]	ZSCAN31	47.3	1
Q96FN5	Kinesin-like protein KIF12 OS=Homo sapiens OX=9606 GN=KIF12 PE=1 SV=3 - [KIF12_HUMAN]	KIF12	70.6	1
Q6NSJ2	Pleckstrin homology-like domain family B member 3 OS=Homo sapiens OX=9606 GN=PHLDB3 PE=2 SV=3 - [PHLB3_HUMAN]	PHLDB3	71.9	1
Q9BPW8	Protein NipSnap homolog 1 OS=Homo sapiens OX=9606 GN=NIPSNAP1 PE=1 SV=1 - [NIPS1_HUMAN]	NIPSNAP1	33.3	1
Q6ZW31	Rho GTPase-activating protein SYDE1 OS=Homo sapiens OX=9606 GN=SYDE1 PE=1 SV=1 - [SYDE1_HUMAN]	SYDE1	79.7	1
Q9BRS8	La-related protein 6 OS=Homo sapiens OX=9606 GN=LARP6 PE=1 SV=1 - [LARP6_HUMAN]	LARP6	54.7	1
Q68DY9	Zinc finger protein 772 OS=Homo sapiens OX=9606 GN=ZNF772 PE=1 SV=2 - [ZN772_HUMAN]	ZNF772	55.3	1
Q96SK3	Zinc finger protein 607 OS=Homo sapiens OX=9606 GN=ZNF607 PE=1 SV=3 - [ZN607_HUMAN]	ZNF607	80.5	1
P29692	Elongation factor 1-delta OS=Homo sapiens OX=9606 GN=EEF1D PE=1 SV=5 - [EF1D_HUMAN]	EEF1D	31.1	1
Q12824	SWI/SNF-related matrix-associated actin-dependent regulator of chromatin subfamily B member 1 OS=Homo sapiens OX=9606 GN=SMARCB1 PE=1 SV=2 - [SNF5_HUMAN]	SMARCB1	44.1	1
Q8WXA9	Splicing regulatory glutamine/lysine-rich protein 1 OS=Homo sapiens OX=9606 GN=SREK1 PE=1 SV=1 - [SREK1_HUMAN]	SREK1	59.3	1
Q15648	Mediator of RNA polymerase II transcription subunit 1 OS=Homo sapiens OX=9606 GN=MED1 PE=1 SV=4 - [MED1_HUMAN]	MED1	168.4	1
Q9P270	SLAIN motif-containing protein 2 OS=Homo sapiens OX=9606 GN=SLAIN2 PE=1 SV=2 - [SLAI2_HUMAN]	SLAIN2	62.5	1
Q15464	SH2 domain-containing adapter protein B OS=Homo sapiens OX=9606 GN=SHB PE=1 SV=2 - [SHB_HUMAN]	SHB	55	1
Q9H0G5	Nuclear speckle splicing regulatory protein 1 OS=Homo sapiens OX=9606 GN=NSRP1 PE=1 SV=1 - [NSRP1_HUMAN]	NSRP1	66.4	1
O75394	39S ribosomal protein L33, mitochondrial OS=Homo sapiens OX=9606 GN=MRPL33 PE=1 SV=1 - [RM33_HUMAN]	MRPL33	7.6	1
P42898	Methylenetetrahydrofolate reductase OS=Homo sapiens OX=9606 GN=MTHFR PE=1 SV=3 - [MTHR_HUMAN]	MTHFR	74.5	1
Q86W56	Poly(ADP-ribose) glycohydrolase OS=Homo sapiens OX=9606 GN=PARG PE=1 SV=1 - [PARG_HUMAN]	PARG	111	1
O00712	Nuclear factor 1 B-type OS=Homo sapiens OX=9606 GN=NFIB PE=1 SV=2 - [NFIB_HUMAN]	NFIB	47.4	1
Q147X3	N-alpha-acetyltransferase 30 OS=Homo sapiens OX=9606 GN=NAA30 PE=1 SV=1 - [NAA30_HUMAN]	NAA30	39.3	1
Q9UBD5	Origin recognition complex subunit 3 OS=Homo sapiens OX=9606 GN=ORC3 PE=1 SV=1 - [ORC3_HUMAN]	ORC3	82.2	1
Q14997	Proteasome activator complex subunit 4 OS=Homo sapiens OX=9606 GN=PSME4 PE=1 SV=2 - [PSME4_HUMAN]	PSME4	211.2	1
Q7Z7K6	Centromere protein V OS=Homo sapiens OX=9606 GN=CENPV PE=1 SV=1 - [CENPV_HUMAN]	CENPV	29.9	1
O14939	Phospholipase D2 OS=Homo sapiens OX=9606 GN=PLD2 PE=1 SV=2 - [PLD2_HUMAN]	PLD2	105.9	1
Q9NRC6	Spectrin beta chain, non-erythrocytic 5 OS=Homo sapiens OX=9606 GN=SPTBN5 PE=1 SV=2 - [SPTN5_HUMAN]	SPTBN5	416.5	1
P38432	Coilin OS=Homo sapiens OX=9606 GN=COIL PE=1 SV=1 - [COIL_HUMAN]	COIL	62.6	1
P21912	Succinate dehydrogenase [ubiquinone] iron-sulfur subunit, mitochondrial OS=Homo sapiens OX=9606 GN=SDHB PE=1 SV=3 - [SDHB_HUMAN]	SDHB	31.6	1
Q96M83	Coiled-coil domain-containing protein 7 OS=Homo sapiens OX=9606 GN=CCDC7 PE=2 SV=3 - [CCDC7_HUMAN]	CCDC7	157.4	1
Q9HCE9	Anoctamin-8 OS=Homo sapiens OX=9606 GN=ANO8 PE=1 SV=3 - [ANO8_HUMAN]	ANO8	135.9	1
Q9NPI8	Fanconi anemia group F protein OS=Homo sapiens OX=9606 GN=FANCF PE=1 SV=1 - [FANCF_HUMAN]	FANCF	42.2	1
Q9NVN3	Synembryn-B OS=Homo sapiens OX=9606 GN=RIC8B PE=1 SV=2 - [RIC8B_HUMAN]	RIC8B	58.8	1
Q96MF7	E3 SUMO-protein ligase NSE2 OS=Homo sapiens OX=9606 GN=NSMCE2 PE=1 SV=2 - [NSE2_HUMAN]	NSMCE2	27.9	1
Q13619	Cullin-4A OS=Homo sapiens OX=9606 GN=CUL4A PE=1 SV=3 - [CUL4A_HUMAN]	CUL4A	87.6	1
Q9UM00	Calcium load-activated calcium channel OS=Homo sapiens OX=9606 GN=TMCO1 PE=1 SV=1 - [TMCO1_HUMAN]	TMCO1	21.2	1
Q9P253	Vacuolar protein sorting-associated protein 18 homolog OS=Homo sapiens OX=9606 GN=VPS18 PE=1 SV=2 - [VPS18_HUMAN]	VPS18	110.1	1
Q5VWN6	Protein FAM208B OS=Homo sapiens OX=9606 GN=FAM208B PE=1 SV=1 - [F208B_HUMAN]	FAM208B	268.7	1
Q9NXR7	BRISC and BRCA1-A complex member 2 OS=Homo sapiens OX=9606 GN=BABAM2 PE=1 SV=2 - [BABA2_HUMAN]	BABAM2	43.5	1
P20226	TATA-box-binding protein OS=Homo sapiens OX=9606 GN=TBP PE=1 SV=2 - [TBP_HUMAN]	TBP	37.7	1
Q9GZR1	Sentrin-specific protease 6 OS=Homo sapiens OX=9606 GN=SENP6 PE=1 SV=2 - [SENP6_HUMAN]	SENP6	126.1	1
Q9NUQ8	ATP-binding cassette sub-family F member 3 OS=Homo sapiens OX=9606 GN=ABCF3 PE=1 SV=2 - [ABCF3_HUMAN]	ABCF3	79.7	1
P24723	Protein kinase C eta type OS=Homo sapiens OX=9606 GN=PRKCH PE=1 SV=4 - [KPCL_HUMAN]	PRKCH	77.8	1
Q8TCT0	Ceramide kinase OS=Homo sapiens OX=9606 GN=CERK PE=1 SV=1 - [CERK1_HUMAN]	CERK	59.9	1
Q6P656	Cilia- and flagella-associated protein 161 OS=Homo sapiens OX=9606 GN=CFAP161 PE=1 SV=1 - [CF161_HUMAN]	CFAP161	34.3	1
P21817	Ryanodine receptor 1 OS=Homo sapiens OX=9606 GN=RYR1 PE=1 SV=3 - [RYR1_HUMAN]	RYR1	564.8	1
O14578	Citron Rho-interacting kinase OS=Homo sapiens OX=9606 GN=CIT PE=1 SV=2 - [CTRO_HUMAN]	CIT	231.3	1
Q5VUG0	Scm-like with four MBT domains protein 2 OS=Homo sapiens OX=9606 GN=SFMBT2 PE=1 SV=1 - [SMBT2_HUMAN]	SFMBT2	100.5	1
O60282	Kinesin heavy chain isoform 5C OS=Homo sapiens OX=9606 GN=KIF5C PE=1 SV=1 - [KIF5C_HUMAN]	KIF5C	109.4	1
Q9UM54	Unconventional myosin-VI OS=Homo sapiens OX=9606 GN=MYO6 PE=1 SV=4 - [MYO6_HUMAN]	MYO6	149.6	1
Q5MCW4	Zinc finger protein 569 OS=Homo sapiens OX=9606 GN=ZNF569 PE=1 SV=1 - [ZN569_HUMAN]	ZNF569	79.5	1
Q9HD26	Golgi-associated PDZ and coiled-coil motif-containing protein OS=Homo sapiens OX=9606 GN=GOPC PE=1 SV=1 - [GOPC_HUMAN]	GOPC	50.5	1
P55196	Afadin OS=Homo sapiens OX=9606 GN=AFDN PE=1 SV=3 - [AFAD_HUMAN]	AFDN	206.7	1
O75182	Paired amphipathic helix protein Sin3b OS=Homo sapiens OX=9606 GN=SIN3B PE=1 SV=2 - [SIN3B_HUMAN]	SIN3B	133	1
Q9H668	CST complex subunit STN1 OS=Homo sapiens OX=9606 GN=STN1 PE=1 SV=2 - [STN1_HUMAN]	STN1	42.1	1
Q53F19	Nuclear cap-binding protein subunit 3 OS=Homo sapiens OX=9606 GN=NCBP3 PE=1 SV=2 - [NCBP3_HUMAN]	NCBP3	70.5	1
Q9UK96	F-box only protein 10 OS=Homo sapiens OX=9606 GN=FBXO10 PE=1 SV=3 - [FBX10_HUMAN]	FBXO10	105.1	1
Q8NBZ0	INO80 complex subunit E OS=Homo sapiens OX=9606 GN=INO80E PE=1 SV=1 - [IN80E_HUMAN]	INO80E	26.5	1
Q96LT7	Guanine nucleotide exchange C9orf72 OS=Homo sapiens OX=9606 GN=C9orf72 PE=1 SV=2 - [CI072_HUMAN]	C9orf72	54.3	1
Q9UNZ5	Leydig cell tumor 10 kDa protein homolog OS=Homo sapiens OX=9606 GN=C19orf53 PE=1 SV=1 - [L10K_HUMAN]	C19orf53	10.6	1
Q9BXP5	Serrate RNA effector molecule homolog OS=Homo sapiens OX=9606 GN=SRRT PE=1 SV=1 - [SRRT_HUMAN]	SRRT	100.6	1
Q9Y5K5	Ubiquitin carboxyl-terminal hydrolase isozyme L5 OS=Homo sapiens OX=9606 GN=UCHL5 PE=1 SV=3 - [UCHL5_HUMAN]	UCHL5	37.6	1
Q9UL16	Cilia- and flagella-associated protein 45 OS=Homo sapiens OX=9606 GN=CFAP45 PE=2 SV=2 - [CFA45_HUMAN]	CFAP45	65.7	1
Q9UJT0	Tubulin epsilon chain OS=Homo sapiens OX=9606 GN=TUBE1 PE=2 SV=1 - [TBE_HUMAN]	TUBE1	52.9	1
Q9NWS8	Required for meiotic nuclear division protein 1 homolog OS=Homo sapiens OX=9606 GN=RMND1 PE=1 SV=2 - [RMND1_HUMAN]	RMND1	51.6	1
P0C091	FRAS1-related extracellular matrix protein 3 OS=Homo sapiens OX=9606 GN=FREM3 PE=3 SV=2 - [FREM3_HUMAN]	FREM3	238	1
O95171	Sciellin OS=Homo sapiens OX=9606 GN=SCEL PE=1 SV=2 - [SCEL_HUMAN]	SCEL	77.5	1
Q14571	Inositol 1,4,5-trisphosphate receptor type 2 OS=Homo sapiens OX=9606 GN=ITPR2 PE=1 SV=2 - [ITPR2_HUMAN]	ITPR2	307.9	1
O75629	Protein CREG1 OS=Homo sapiens OX=9606 GN=CREG1 PE=1 SV=1 - [CREG1_HUMAN]	CREG1	24.1	1
Q6MZZ7	Calpain-13 OS=Homo sapiens OX=9606 GN=CAPN13 PE=1 SV=2 - [CAN13_HUMAN]	CAPN13	76.6	1
Q9BXM0	Periaxin OS=Homo sapiens OX=9606 GN=PRX PE=1 SV=2 - [PRAX_HUMAN]	PRX	154.8	1
O75077	Disintegrin and metalloproteinase domain-containing protein 23 OS=Homo sapiens OX=9606 GN=ADAM23 PE=1 SV=1 - [ADA23_HUMAN]	ADAM23	91.9	1
Q9Y5Z9	UbiA prenyltransferase domain-containing protein 1 OS=Homo sapiens OX=9606 GN=UBIAD1 PE=1 SV=1 - [UBIA1_HUMAN]	UBIAD1	36.8	1
P53992	Protein transport protein Sec24C OS=Homo sapiens OX=9606 GN=SEC24C PE=1 SV=3 - [SC24C_HUMAN]	SEC24C	118.2	1
Q969F9	Hermansky-Pudlak syndrome 3 protein OS=Homo sapiens OX=9606 GN=HPS3 PE=1 SV=1 - [HPS3_HUMAN]	HPS3	113.7	1
Q9BST9	Rhotekin OS=Homo sapiens OX=9606 GN=RTKN PE=1 SV=2 - [RTKN_HUMAN]	RTKN	62.6	1
Q96N23	Cilia- and flagella-associated protein 54 OS=Homo sapiens OX=9606 GN=CFAP54 PE=2 SV=3 - [CFA54_HUMAN]	CFAP54	351.7	1
O15078	Centrosomal protein of 290 kDa OS=Homo sapiens OX=9606 GN=CEP290 PE=1 SV=2 - [CE290_HUMAN]	CEP290	290.2	1
O43491	Band 4.1-like protein 2 OS=Homo sapiens OX=9606 GN=EPB41L2 PE=1 SV=1 - [E41L2_HUMAN]	EPB41L2	112.5	1
P55199	RNA polymerase II elongation factor ELL OS=Homo sapiens OX=9606 GN=ELL PE=1 SV=1 - [ELL_HUMAN]	ELL	68.2	1
Q8IZS8	Voltage-dependent calcium channel subunit alpha-2/delta-3 OS=Homo sapiens OX=9606 GN=CACNA2D3 PE=1 SV=1 - [CA2D3_HUMAN]	CACNA2D3	122.9	1
O94769	Extracellular matrix protein 2 OS=Homo sapiens OX=9606 GN=ECM2 PE=2 SV=1 - [ECM2_HUMAN]	ECM2	79.7	1
P29122	Proprotein convertase subtilisin/kexin type 6 OS=Homo sapiens OX=9606 GN=PCSK6 PE=1 SV=1 - [PCSK6_HUMAN]	PCSK6	106.4	1
Q96P50	Arf-GAP with coiled-coil, ANK repeat and PH domain-containing protein 3 OS=Homo sapiens OX=9606 GN=ACAP3 PE=1 SV=2 - [ACAP3_HUMAN]	ACAP3	92.4	1
Q92830	Histone acetyltransferase KAT2A OS=Homo sapiens OX=9606 GN=KAT2A PE=1 SV=3 - [KAT2A_HUMAN]	KAT2A	93.9	1
Q9NWZ8	Gem-associated protein 8 OS=Homo sapiens OX=9606 GN=GEMIN8 PE=1 SV=1 - [GEMI8_HUMAN]	GEMIN8	28.6	1
Q9BZ29	Dedicator of cytokinesis protein 9 OS=Homo sapiens OX=9606 GN=DOCK9 PE=1 SV=2 - [DOCK9_HUMAN]	DOCK9	236.3	1
Q01085	Nucleolysin TIAR OS=Homo sapiens OX=9606 GN=TIAL1 PE=1 SV=1 - [TIAR_HUMAN]	TIAL1	41.6	1
Q5T8I3	Protein FAM102B OS=Homo sapiens OX=9606 GN=FAM102B PE=1 SV=2 - [F102B_HUMAN]	FAM102B	39.3	1
Q9UBU8	Mortality factor 4-like protein 1 OS=Homo sapiens OX=9606 GN=MORF4L1 PE=1 SV=2 - [MO4L1_HUMAN]	MORF4L1	41.4	1
Q8WWI1	LIM domain only protein 7 OS=Homo sapiens OX=9606 GN=LMO7 PE=1 SV=3 - [LMO7_HUMAN]	LMO7	192.6	1
Q5EBL8	PDZ domain-containing protein 11 OS=Homo sapiens OX=9606 GN=PDZD11 PE=1 SV=2 - [PDZ11_HUMAN]	PDZD11	16.1	1
Q5FWF5	N-acetyltransferase ESCO1 OS=Homo sapiens OX=9606 GN=ESCO1 PE=1 SV=3 - [ESCO1_HUMAN]	ESCO1	94.9	1
Q9UKX7	Nuclear pore complex protein Nup50 OS=Homo sapiens OX=9606 GN=NUP50 PE=1 SV=2 - [NUP50_HUMAN]	NUP50	50.1	1
Q13398	Zinc finger protein 211 OS=Homo sapiens OX=9606 GN=ZNF211 PE=2 SV=2 - [ZN211_HUMAN]	ZNF211	64.5	1
O75290	Zinc finger protein 780A OS=Homo sapiens OX=9606 GN=ZNF780A PE=2 SV=3 - [Z780A_HUMAN]	ZNF780A	74.5	1
O96018	Amyloid-beta A4 precursor protein-binding family A member 3 OS=Homo sapiens OX=9606 GN=APBA3 PE=1 SV=1 - [APBA3_HUMAN]	APBA3	61.4	1
P46939	Utrophin OS=Homo sapiens OX=9606 GN=UTRN PE=1 SV=2 - [UTRO_HUMAN]	UTRN	394.2	1
Q6Y2X3	DnaJ homolog subfamily C member 14 OS=Homo sapiens OX=9606 GN=DNAJC14 PE=2 SV=2 - [DJC14_HUMAN]	DNAJC14	78.5	1
O60934	Nibrin OS=Homo sapiens OX=9606 GN=NBN PE=1 SV=1 - [NBN_HUMAN]	NBN	84.9	1
Q6P2D0	Zinc finger protein 1 homolog OS=Homo sapiens OX=9606 GN=ZFP1 PE=1 SV=2 - [ZFP1_HUMAN]	ZFP1	47.5	1
Q9HA64	Ketosamine-3-kinase OS=Homo sapiens OX=9606 GN=FN3KRP PE=1 SV=2 - [KT3K_HUMAN]	FN3KRP	34.4	1
P05412	Transcription factor AP-1 OS=Homo sapiens OX=9606 GN=JUN PE=1 SV=2 - [JUN_HUMAN]	JUN	35.7	1
O15066	Kinesin-like protein KIF3B OS=Homo sapiens OX=9606 GN=KIF3B PE=1 SV=1 - [KIF3B_HUMAN]	KIF3B	85.1	1
O60256	Phosphoribosyl pyrophosphate synthase-associated protein 2 OS=Homo sapiens OX=9606 GN=PRPSAP2 PE=1 SV=1 - [KPRB_HUMAN]	PRPSAP2	40.9	1
O95639	Cleavage and polyadenylation specificity factor subunit 4 OS=Homo sapiens OX=9606 GN=CPSF4 PE=1 SV=1 - [CPSF4_HUMAN]	CPSF4	30.2	1
Q92796	Disks large homolog 3 OS=Homo sapiens OX=9606 GN=DLG3 PE=1 SV=2 - [DLG3_HUMAN]	DLG3	90.3	1
Q969F1	General transcription factor 3C polypeptide 6 OS=Homo sapiens OX=9606 GN=GTF3C6 PE=1 SV=1 - [TF3C6_HUMAN]	GTF3C6	24	1
Q4JDL3	Tyrosine-protein phosphatase non-receptor type 20 OS=Homo sapiens OX=9606 GN=PTPN20 PE=1 SV=1 - [PTN20_HUMAN]	PTPN20	48.4	1
Q9C0G6	Dynein heavy chain 6, axonemal OS=Homo sapiens OX=9606 GN=DNAH6 PE=2 SV=3 - [DYH6_HUMAN]	DNAH6	475.7	1
P57771	Regulator of G-protein signaling 8 OS=Homo sapiens OX=9606 GN=RGS8 PE=1 SV=1 - [RGS8_HUMAN]	RGS8	20.9	1
Q96QK1	Vacuolar protein sorting-associated protein 35 OS=Homo sapiens OX=9606 GN=VPS35 PE=1 SV=2 - [VPS35_HUMAN]	VPS35	91.6	1
Q9NXH9	tRNA (guanine(26)-N(2))-dimethyltransferase OS=Homo sapiens OX=9606 GN=TRMT1 PE=1 SV=1 - [TRM1_HUMAN]	TRMT1	72.2	1
Q9NR80	Rho guanine nucleotide exchange factor 4 OS=Homo sapiens OX=9606 GN=ARHGEF4 PE=1 SV=3 - [ARHG4_HUMAN]	ARHGEF4	79	1
Q9NZW5	MAGUK p55 subfamily member 6 OS=Homo sapiens OX=9606 GN=MPP6 PE=1 SV=2 - [MPP6_HUMAN]	MPP6	61.1	1
Q8NCR0	UDP-GalNAc:beta-1,3-N-acetylgalactosaminyltransferase 2 OS=Homo sapiens OX=9606 GN=B3GALNT2 PE=1 SV=1 - [B3GL2_HUMAN]	B3GALNT2	56.7	1
Q9Y2M0	Fanconi-associated nuclease 1 OS=Homo sapiens OX=9606 GN=FAN1 PE=1 SV=4 - [FAN1_HUMAN]	FAN1	114.2	1
Q08426	Peroxisomal bifunctional enzyme OS=Homo sapiens OX=9606 GN=EHHADH PE=1 SV=3 - [ECHP_HUMAN]	EHHADH	79.4	1
Q4G0A6	Probable ubiquitin carboxyl-terminal hydrolase MINDY-4 OS=Homo sapiens OX=9606 GN=MINDY4 PE=1 SV=2 - [MINY4_HUMAN]	MINDY4	84.3	1
Q9NV70	Exocyst complex component 1 OS=Homo sapiens OX=9606 GN=EXOC1 PE=1 SV=4 - [EXOC1_HUMAN]	EXOC1	101.9	1
P22105	Tenascin-X OS=Homo sapiens OX=9606 GN=TNXB PE=1 SV=4 - [TENX_HUMAN]	TNXB	457.9	1
Q9UKK3	Poly [ADP-ribose] polymerase 4 OS=Homo sapiens OX=9606 GN=PARP4 PE=1 SV=3 - [PARP4_HUMAN]	PARP4	192.5	1
Q9H2J7	Sodium-dependent neutral amino acid transporter B(0)AT2 OS=Homo sapiens OX=9606 GN=SLC6A15 PE=1 SV=1 - [S6A15_HUMAN]	SLC6A15	81.8	1
Q9GZT8	NIF3-like protein 1 OS=Homo sapiens OX=9606 GN=NIF3L1 PE=1 SV=2 - [NIF3L_HUMAN]	NIF3L1	41.9	1
Q9BXL7	Caspase recruitment domain-containing protein 11 OS=Homo sapiens OX=9606 GN=CARD11 PE=1 SV=3 - [CAR11_HUMAN]	CARD11	133.2	1
Q96AY4	Tetratricopeptide repeat protein 28 OS=Homo sapiens OX=9606 GN=TTC28 PE=1 SV=4 - [TTC28_HUMAN]	TTC28	270.7	1
P32754	4-hydroxyphenylpyruvate dioxygenase OS=Homo sapiens OX=9606 GN=HPD PE=1 SV=2 - [HPPD_HUMAN]	HPD	44.9	1
Q9BSF4	Mitochondrial import inner membrane translocase subunit Tim29 OS=Homo sapiens OX=9606 GN=TIMM29 PE=1 SV=2 - [TIM29_HUMAN]	TIMM29	29.2	1
P47972	Neuronal pentraxin-2 OS=Homo sapiens OX=9606 GN=NPTX2 PE=1 SV=2 - [NPTX2_HUMAN]	NPTX2	47	1
Q15311	RalA-binding protein 1 OS=Homo sapiens OX=9606 GN=RALBP1 PE=1 SV=3 - [RBP1_HUMAN]	RALBP1	76	1
P35269	General transcription factor IIF subunit 1 OS=Homo sapiens OX=9606 GN=GTF2F1 PE=1 SV=2 - [T2FA_HUMAN]	GTF2F1	58.2	1
Q5T7M9	Protein FAM69A OS=Homo sapiens OX=9606 GN=FAM69A PE=2 SV=1 - [FA69A_HUMAN]	FAM69A	49	1
O95970	Leucine-rich glioma-inactivated protein 1 OS=Homo sapiens OX=9606 GN=LGI1 PE=1 SV=1 - [LGI1_HUMAN]	LGI1	63.8	1
P50453	Serpin B9 OS=Homo sapiens OX=9606 GN=SERPINB9 PE=1 SV=1 - [SPB9_HUMAN]	SERPINB9	42.4	1
[truncated: 5,061 more rows]
